# Supplementary material for: Why is the labor epidural rate low and cesarean delivery rate high? A survey of Chinese perinatal care providers
Source: PLoS One. 2021 May 21;16(5):e0251345. doi: 10.1371/journal.pone.0251345 (PMC8139447; doi:10.1371/journal.pone.0251345)
Supplement: S2 Appendix — (XLSX) [file pone.0251345.s002.xlsx]

## Sheet: All_Data_Original in Chinese.cs
seq	ip	start	finish	status	Q1	Q2_A1_open	Q2_A2_open	Q2_A3_open	Q3	Q3_open	Q4_A3	Q4_A4	Q4_A5	Q5_A1_open	Q6	Q6_open	Q7_A3	Q7_A4	Q7_A5	Q7_A6	Q8_A1	Q8_A2	Q8_A3	Q8_A6	Q8_A5	Q8_A7	Q8_A9	Q8_A4	Q8_A4_open	Q9	Q10	Q11	Q12	Q13_A1	Q13_A2	Q13_A3	Q13_A4	Q13_A6	Q13_A5	Q13_A5_open	Q14_A1_open	Q14_A2_open	Q14_A3_open	Q15_A1_open	Q16_A1	Q16_A2	Q16_A3	Q16_A4	Q16_A5
1	111.30.141.47	2015-10-12 21:04:33	2015-10-12 21:09:41	1	5	河北省	邢台市	清河县	1		0	1	0	清河县中心医院	5		0	0	1	0	0	0	1	0	0	0	0	0		3	3	2	2											2	0	0	0	0	0
2	115.199.236.82	2015-10-12 21:03:58	2015-10-12 21:12:02	1	4	浙江省	杭州市	建德市	1		1	0	0	浙江省建德市第一人民医院	7		0	0	1	0	0	0	1	0	0	1	0	0		1	1	3	3								2440	5	1770	2～5	0	0	0	0	0
3	115.45.187.167	2015-10-12 21:06:05	2015-10-12 21:13:07	1	5	广东省	深圳市	福田区	1		1	0	0	香港大学深圳医院	7		0	0	1	0	0	0	1	0	0	0	0	0		2	2	2	2											1-2位	0	0	1	0	0
4	111.30.132.176	2015-10-12 21:06:06	2015-10-12 21:13:51	1	5	山西省	运城市	稷山县	1		0	1	0	山西省稷山县人民医院	7		0	0	1	0	0	0	1	0	0	0	0	0		2	2	2	2									0			0	0	0	0	0
5	14.17.37.143	2015-10-12 21:07:09	2015-10-12 21:15:06	1	5	广东省	广州市	增城市	1		0	1	0	新塘医院	1		0	0	1	0	0	0	0	0	1	0	0	0		2	2	3	2											1到2位	0	0	0	0	0
6	59.39.109.168	2015-10-12 21:10:27	2015-10-12 21:15:07	1	5	广东省	阳江市	江城区	1		0	1	0	阳江市中西医结合医院	7		0	0	1	0	0	0	1	0	0	0	0	0		2	2	2	2												0	0	0	1	0
7	124.91.143.229	2015-10-12 21:07:49	2015-10-12 21:15:23	1	5	浙江省	绍兴市	越城区	1		1	0	0	绍兴第二医院	5		0	0	1	0	0	0	1	0	1	1	1	0		2	2	2	2	0	1	0	0	0	0		1600	30	1000		0	0	0	0	0
8	101.226.102.237	2015-10-12 21:10:52	2015-10-12 21:15:32	1	5	山东省	临沂市	费县	1		0	1	0	中医院	5		0	0	1	0	0	0	1	0	0	0	0	0		1	1	2	2												0	0	0	0	0
9	106.38.214.227	2015-10-12 21:08:47	2015-10-12 21:15:37	1	5	山东省	聊城市	东昌府区	7		0	1	0	聊城市光明眼科医院	7		0	1	0	0	0	0	1	0	1	1	1	0		2	1	2	3												0	1	0	0	0
10	61.134.147.115	2015-10-12 21:09:56	2015-10-12 21:15:41	1	5	河北省	保定市	涿州市	2		0	1	0	涿州市妇幼保健院	5		0	1	0	0	0	0	0	0	1	0	0	0		3	3	2	2												0	0	1	0	0
11	223.85.132.35	2015-10-12 21:08:36	2015-10-12 21:16:13	1	5	四川省	宜宾市	珙县	2		0	0	1	dzyy	5		0	0	1	0	0	0	1	0	0	1	0	0		1	3	2	2	0	0	0	0	1	0			600	500		0	0	0	0	0
12	111.30.132.208	2015-10-12 21:11:28	2015-10-12 21:16:56	1	5	黑龙江省	伊春市	嘉荫县	1		0	1	0	嘉荫县人民医院	7		0	0	1	0	0	0	1	0	0	0	0	0		2	2	2	2										200		0	0	0	0	0
13	61.131.105.213	2015-10-12 21:10:13	2015-10-12 21:17:09	1	5	福建省	泉州市	泉港区	1		1	0	0	福建医科大学附属第一医院闽南分院	4		0	0	1	0	0	0	0	0	0	1	1	1	丁香园	2	3	2	2												0	0	0	0	0
14	115.153.161.58	2015-10-12 21:11:24	2015-10-12 21:17:12	1	5	江西省	萍乡市	上栗县	1		0	0	1	江西省萍乡市上栗县东源中心卫生院	7		0	0	1	0	0	0	1	0	0	0	0	0		3	2	3	2												0	0	0	0	0
15	117.175.88.49	2015-10-12 21:09:19	2015-10-12 21:18:08	1	5	贵州省	六盘水市	六枝特区	7		0	1	0	六枝特区现代妇产医院	7		0	0	1	0	0	0	1	0	0	0	0	0		3	3	2	3								1000	0	400		0	0	0	0	0
16	223.85.132.23	2015-10-12 21:11:25	2015-10-12 21:19:05	1	5	云南省	西双版纳傣族自治州	勐海县	1		0	1	0	县人民医院	7		0	0	0	1	1	0	1	0	1	0	1	0		2	2	2	2												0	0	0	1	0
17	106.38.252.68	2015-10-12 21:14:24	2015-10-12 21:19:11	1	5	天津市	天津市	河东区	1		1	0	0	n	7		0	0	1	0	0	0	1	0	0	0	0	0		1	2	3	2	0	1	0	0	0	0						0	0	1	0	0
18	111.30.132.194	2015-10-12 21:06:21	2015-10-12 21:19:34	1	5	山西省	阳泉市	盂县	1		0	1	0	盂县中医医院	5		0	0	1	0	0	0	1	0	1	0	0	0		2	2	2	2									50	200		0	0	1	0	0
19	183.61.51.190	2015-10-12 21:13:56	2015-10-12 21:19:34	1	5	广东省	揭阳市	榕城区	7		0	0	1	揭阳安真妇产医院	7		0	1	0	0	0	0	0	0	0	1	1	0		2	2	2	2												0	0	0	0	0
20	115.201.174.206	2015-10-12 21:07:10	2015-10-12 21:20:07	1	5	浙江省	台州市	椒江区	1		1	0	0	台州市立医院	6	产科麻醉培训基地（南京妇保院）	0	0	1	0	0	0	0	0	1	1	1	0		2	3	2	2									27例	剖宫产率49％		0	0	0	0	0
21	111.30.131.199	2015-10-12 21:13:10	2015-10-12 21:20:36	1	5	吉林省	长春市	南关区	2		1	0	0	长春市妇产医院	5		0	0	1	0	0	0	0	0	1	1	1	0		2	2	2	2											一个	0	0	0	0	0
22	101.226.125.119	2015-10-12 21:14:35	2015-10-12 21:20:41	1	2	山东省	德州市	临邑县	1		1	0	0	临邑县人民医院	7		0	0	1	0	0	0	0	0	0	0	1	0		2	2	2	2								3500		1600左右		0	0	0	0	0
23	101.226.125.121	2015-10-12 21:15:07	2015-10-12 21:21:26	1	5	江苏省	徐州市	邳州市	1		1	0	0	邳州市中医院	7		0	0	1	0	0	0	0	0	0	1	0	0		1	1	2	2												0	0	0	0	0
24	139.203.92.109	2015-10-12 21:14:39	2015-10-12 21:21:36	1	5	四川省	南充市	顺庆区	2		0	1	0	南充市第四人民医院	7		0	0	1	0	0	0	1	0	1	1	0	0		2	1	2	2									没有	2800左右	1-2个	0	0	0	0	0
25	222.89.225.14	2015-10-12 21:14:25	2015-10-12 21:22:05	1	5	河南省	漯河市	舞阳县	1		0	1	0	舞阳县中心医院	5		0	0	1	0	0	1	0	0	1	0	1	0		1	1	2	2								1200	0	500	2017-02-03	0	0	1	0	0
26	101.226.61.142	2015-10-12 21:12:17	2015-10-12 21:22:06	1	5	山东省	聊城市	东昌府区	2		0	1	0	东昌府区妇幼保健院	1		0	0	1	0	0	0	0	0	0	0	1	0		2	1	2	2								17800	大于6000	7500		0	0	0	0	0
27	122.242.242.97	2015-10-12 21:15:00	2015-10-12 21:23:41	1	2	浙江省	金华市	永康市	1		1	0	0	永康市第一人民医院	5		0	0	1	0	0	0	1	0	0	1	0	0		2	2	1	3	0	1	0	0	0	0		4000	0	2000以下		0	0	0	0	0
28	120.210.161.185	2015-10-12 21:17:20	2015-10-12 21:24:10	1	5	安徽省	巢湖市	居巢区	2		0	0	1	康平妇产医院	5		0	0	1	0	0	0	0	0	0	0	1	0		2	2	2	2								2000	500	1300	3	0	0	0	0	0
29	58.62.255.230	2015-10-12 21:20:27	2015-10-12 21:24:14	1	5	广东省	惠州市	惠城区	7		1	0	0	中信惠州医院	5		0	0	1	0	0	0	0	0	0	1	0	0		2	2	2	2												0	0	0	0	0
30	219.133.40.15	2015-10-12 21:20:16	2015-10-12 21:25:03	1	5	广东省	珠海市	斗门区	7		0	0	1	珠海凤凰妇科医院	5		0	0	1	0	0	0	1	1	0	1	1	0		2	2	2	2												0	0	1	0	0
31	115.208.156.99	2015-10-12 21:19:32	2015-10-12 21:25:57	1	5	浙江省	湖州市	长兴县	2		1	0	0	长兴县妇幼保健院	5		0	0	1	0	0	0	0	0	0	0	1	0		2	3	3	2												0	0	1	0	0
32	113.75.33.30	2015-10-12 21:15:28	2015-10-12 21:26:55	1	5	广东省	河源市	连平县	1		0	1	0	连平县人民医院	7		0	0	1	0	0	0	1	0	0	0	0	0		2	2	3	2								约2300	没有开展	约800多		0	0	0	0	0
33	111.30.132.158	2015-10-12 21:24:42	2015-10-12 21:27:56	1	5	江苏省	扬州市	江都市	2		1	0	0	保密	7		0	1	0	0	0	0	1	1	0	1	1	0		2	2	2	3												0	0	0	0	0
34	112.17.239.209	2015-10-12 21:22:09	2015-10-12 21:28:03	1	5	浙江省	温州市	鹿城区	7		0	1	0	温州和平整形医院	7		0	0	1	0	0	0	0	0	0	1	0	0		2	2	2	2												0	0	1	0	0
35	101.226.125.120	2015-10-12 21:16:35	2015-10-12 21:28:16	1	4	湖北省	黄冈市	黄梅县	1		0	1	0	湖北省黄梅县人民医院	5		0	1	0	0	0	0	1	0	0	0	0	0		3	1	1	2								1000多例	0	54%剖宫产	根据产妇数决定，值班只有一个助产士	0	0	0	0	0
36	14.17.37.68	2015-10-12 21:21:53	2015-10-12 21:29:02	1	5	福建省	南平市	松溪县	1		0	1	0	松溪县医院	7		0	0	1	0	0	0	1	0	0	0	0	0		2	2	2	2									5	800		0	0	0	0	0
37	101.226.125.114	2015-10-12 21:21:03	2015-10-12 21:29:32	1	5	湖北省	咸宁市	赤壁市	2		0	0	1	妇幼保健院	5		0	0	0	1	0	0	1	0	0	0	0	0		3	3	3	2												0	0	0	1	0
38	101.226.61.186	2015-10-12 21:23:54	2015-10-12 21:29:41	1	5	安徽省	蚌埠市	禹会区	1		1	0	0	1	7		0	0	1	0	0	0	0	0	1	0	1	0		2	2	2	2											4	0	0	0	0	0
39	14.30.3.180	2015-10-12 21:25:12	2015-10-12 21:30:14	1	5	广东省	深圳市	宝安区	2		0	1	0	宝安区妇幼保健院	1		0	0	1	0	0	0	0	0	0	1	1	0		3	3	2	2								10000			3	0	0	1	0	0
40	111.30.132.148	2015-10-12 21:23:20	2015-10-12 21:31:18	1	5	陕西省	安康市	汉滨区	1		1	0	0	安康市人民医院	5		0	1	0	0	0	0	1	0	0	0	0	0		2	1	2	2											一个	0	0	1	0	0
41	183.61.51.191	2015-10-12 21:25:38	2015-10-12 21:32:55	1	5	湖南省	长沙市	长沙县	2		0	1	0	长沙县妇幼保健院	7		0	0	1	0	0	0	1	0	1	1	1	0		2	2	2	2												0	0	0	0	0
42	183.60.52.227	2015-10-12 21:27:06	2015-10-12 21:33:02	1	3	湖南省	长沙市	雨花区	6	小综合，大专科（职业病专科）	0	1	0	湖南省职防院	7		0	0	1	0	0	0	0	0	0	1	0	0		3	1	2	3								近3000		0.33	2~3	0	0	0	0	0
43	119.62.84.99	2015-10-12 21:26:00	2015-10-12 21:33:44	1	5	云南省	昆明市	禄劝彝族苗族自治县	1		0	1	0	禄劝彝族苗族自治县人民医院	7		0	0	1	0	0	0	0	0	0	0	1	0		3	2	3	2												0	0	0	0	0
44	59.172.73.230	2015-10-12 21:25:31	2015-10-12 21:34:00	1	5	湖北省	武汉市	江岸区	2		1	0	0	妇幼保健院	2		0	0	1	0	0	0	0	0	0	0	1	0		2	3	2	2												0	0	0	0	0
45	14.17.11.196	2015-10-12 21:26:48	2015-10-12 21:34:10	1	5	广东省	广州市	白云区	1		0	1	0	广州市白云区第三人民医院	7		0	0	1	0	0	0	1	0	1	1	0	0		2	2	2	2								2500左右	1200左右		2017-02-03	0	0	0	0	0
46	117.177.75.129	2015-10-12 21:27:14	2015-10-12 21:34:40	1	5	四川省	凉山彝族自治州	会理县	1		0	1	0	会理县人民医院	7		0	0	1	0	0	0	0	0	0	1	0	0		2	2	3	2												0	0	0	0	1
47	117.172.27.238	2015-10-12 21:25:36	2015-10-12 21:34:44	1	5	四川省	成都市	郫县	2		0	1	0	郫县妇幼保健院	7		0	0	0	1	0	0	0	0	1	1	0	0		2	2	3	2												0	0	0	0	1
48	111.30.132.212	2015-10-12 21:28:04	2015-10-12 21:35:16	1	2	河北省	唐山市	路南区	2		1	0	0	唐山市妇幼保健院	1		0	0	1	0	0	0	1	0	0	0	0	0		1	1	2	3								10003			1个	0	0	0	0	0
49	14.17.37.146	2015-10-12 21:27:57	2015-10-12 21:36:36	1	5	广东省	广州市	越秀区	2		0	1	0	广州市越秀区妇幼保健院	5		0	0	1	0	0	0	1	1	0	0	0	0		2	1	2	2								1500左右	350左右	600左右		0	0	0	0	0
50	218.64.29.149	2015-10-12 21:31:43	2015-10-12 21:37:12	1	5	江西省	南昌市	东湖区	1		1	0	0	南昌大学第二附属医院	6	南京妇幼保健院开展的分娩镇痛学习班	0	1	0	0	0	0	0	0	0	0	1	0		2	3	2	2												0	0	0	0	0
51	111.30.132.146	2015-10-12 21:34:42	2015-10-12 21:37:14	1	5	天津市	天津市	西青区	1		0	1	0	天津市西青医院	5		0	0	1	0	0	0	1	0	1	0	0	0		3	2	2	2												0	0	0	0	0
52	180.99.97.187	2015-10-12 21:31:51	2015-10-12 21:38:02	1	4	江苏省	南通市	崇川区	2		1	0	0	nantong fuyou	1		0	0	1	0	0	0	0	0	1	0	1	0		2	1	2	2								8000	800	4000	是	0	0	0	0	0
53	221.8.134.74	2015-10-12 21:31:58	2015-10-12 21:41:15	1	5	吉林省	吉林市	桦甸市	1		0	1	0	桦甸市人民医院	5		0	0	1	0	0	0	1	0	1	1	0	0		2	2	2	2												0	0	0	0	0
54	219.133.40.13	2015-10-12 21:33:38	2015-10-12 21:41:51	1	5	广东省	广州市	白云区	1		1	0	0	广中一附	1		0	0	1	0	0	0	1	0	0	1	0	1	温州医科大附二院	2	2	3	2									少于50例			0	0	1	0	0
55	42.100.32.62	2015-10-12 21:29:45	2015-10-12 21:41:52	1	2	黑龙江省	哈尔滨市	南岗区	1		1	0	0	哈尔滨医科大学附属第四医院	5		0	1	0	0	0	0	0	0	0	1	0	0		3	3	2	2								2965	50多例	1602	3～4位	0	0	0	0	0
56	124.236.31.166	2015-10-12 21:36:38	2015-10-12 21:42:44	1	5	河北省	石家庄市	辛集市	2		0	0	1	辛集市妇幼保健院	5		0	0	1	0	0	0	0	0	0	0	1	0		2	1	1	2												0	0	0	0	0
57	103.250.251.99	2015-10-12 21:35:41	2015-10-12 21:43:06	1	5	湖南省	湘潭市	湘潭县	1		0	1	0	湘潭县人民医院	7		0	1	0	0	0	0	1	0	0	0	0	0		2	2	2	2								百分之七十	500例左右	1500例左右	一至两位	0	0	0	0	0
58	49.65.208.53	2015-10-12 21:36:26	2015-10-12 21:43:07	1	2	江苏省	南京市	秦淮区	2		1	0	0	南京市妇幼保健院	1		0	0	1	0	0	0	0	0	0	0	1	0		2	1	2	2								22000多	10000多	8000多	2017-04-05	0	0	0	0	0
59	118.117.98.115	2015-10-12 21:32:30	2015-10-12 21:43:09	1	2	四川省	遂宁市	船山区	1		1	0	0	四川遂宁中心医院	5		0	0	1	0	1	0	0	0	0	1	1	0		3	1	2	2								3247	不到100		3个以上	0	0	0	0	0
60	117.136.81.33	2015-10-12 21:35:59	2015-10-12 21:43:20	1	2	湖北省	武汉市	武昌区	1		1	0	0	湖北省人民医院	6	听过陶为科的课	0	0	1	0	0	0	0	0	0	0	1	0		2	1	3	2								3000	0	1800	2到3	0	0	0	0	0
61	111.30.132.195	2015-10-12 21:37:04	2015-10-12 21:44:16	1	5	四川省	广元市	市中区	1		1	0	0	广元市第二人民医院	5		0	0	0	1	0	0	1	0	0	1	0	0		2	2	3	2												0	0	0	1	0
62	110.244.177.97	2015-10-12 21:26:27	2015-10-12 21:45:45	1	5	河北省	沧州市	吴桥县	1		0	1	0	河北省吴桥县医院	7		0	0	1	0	0	0	0	0	0	1	0	0		2	2	2	2											2	0	0	1	0	0
63	49.71.165.167	2015-10-12 21:34:56	2015-10-12 21:46:54	1	2	江苏省	泰州市	海陵区	7		0	1	0	泰州市妇幼保健院	7		0	0	0	1	0	0	1	0	0	1	1	0		2	2	2	2								4000左右	未开展	2000左右	1－3个	0	0	0	0	0
64	183.221.90.255	2015-10-12 21:41:55	2015-10-12 21:48:35	1	5	四川省	成都市	金牛区	2		0	1	0	金牛区妇幼保健院	7		0	0	1	0	0	0	0	0	0	1	0	0		2	3	2	2								4000	100	1000		0	0	0	0	0
65	101.226.61.184	2015-10-12 21:39:25	2015-10-12 21:48:56	1	5	安徽省	宿州市	��桥区	7		0	0	1	宿州西苑医院	1		0	0	1	0	0	0	1	0	1	1	1	0		2	3	2	2											2---3	0	0	1	0	0
66	111.30.132.190	2015-10-12 21:39:29	2015-10-12 21:50:00	1	4	内蒙古自治区	包头市	昆都仑区	1		0	1	0	包钢集团第三职工医院	5		0	0	1	0	0	0	0	0	0	0	1	0		2	1	3	3	0	1	0	0	0	0		10529	200多	不到4000例	二名左右	0	0	0	0	1
67	221.236.193.75	2015-10-12 21:44:30	2015-10-12 21:50:15	1	5	四川省	乐山市	犍为县	2		0	0	1	犍为县妇幼保健院	1		0	0	1	0	0	0	0	0	1	0	0	0		2	2	2	2											2至3位	0	0	1	0	0
68	123.149.33.206	2015-10-12 21:43:52	2015-10-12 21:52:19	1	5	河南省	郑州市	荥阳市	1		0	1	0	荥阳市第二人民医院	7		0	0	1	0	0	0	0	0	1	0	0	0		2	2	2	2												0	0	0	0	0
69	101.226.125.109	2015-10-12 21:46:36	2015-10-12 21:52:20	1	5	山东省	济宁市	市中区	1		1	0	0	济宁市第一人民医院	7		0	1	0	0	0	0	0	0	1	0	1	0		2	2	2	2												0	0	0	0	0
70	101.226.125.115	2015-10-12 21:40:10	2015-10-12 21:52:54	1	5	河南省	洛阳市	涧西区	1		0	1	0	中信中心医院	5		0	0	1	0	0	0	1	0	0	0	0	0		3	2	2	2											一位	0	0	0	0	0
71	175.166.181.93	2015-10-12 21:45:03	2015-10-12 21:54:22	1	2	辽宁省	大连市	沙河口区	2		0	1	0	辽宁省大连市妇幼保健院	1		0	0	1	0	0	0	0	0	1	0	0	0		1	1	2	2								21100余例	15000余例	7500余例	3－4位以上	0	0	0	0	0
72	222.215.113.195	2015-10-12 21:46:26	2015-10-12 21:54:49	1	5	四川省	达州市	宣汉县	1		0	1	0	宣汉县中医院	7		0	0	0	1	0	0	1	0	0	0	1	0		1	1	3	3								500	20	230		0	0	0	0	1
73	101.226.125.118	2015-10-12 21:49:57	2015-10-12 21:54:53	1	5	河南省	许昌市	长葛市	1		0	1	0	长葛市人民医院	7		0	0	1	0	0	0	1	0	1	1	0	0		2	2	2	2												0	0	0	0	0
74	60.15.34.73	2015-10-12 21:45:59	2015-10-12 21:55:03	1	2	黑龙江省	伊春市	嘉荫县	1		0	1	0	嘉荫县人民医院	7		0	1	0	0	0	0	1	0	0	0	0	0		1	1	2	2												0	0	0	0	0
75	125.39.180.189	2015-10-12 21:52:34	2015-10-12 21:55:26	1	5	河北省	石家庄市	正定县	1		0	1	0	正定县人民医院	7		0	0	1	0	0	0	1	0	0	0	0	0		2	1	2	2									5			0	0	0	0	0
76	110.188.239.245	2015-10-12 21:49:29	2015-10-12 21:55:58	1	2	四川省	绵阳市	涪城区	1		0	1	0	绵阳高新区医院	5		0	1	0	0	0	0	0	0	1	0	0	0		1	2	2	2												0	0	0	0	1
77	113.122.225.144	2015-10-12 21:47:49	2015-10-12 21:56:26	1	4	山东省	临沂市	兰山区	2		1	0	0	临沂市妇女儿童医院	7		0	0	1	0	0	0	0	1	0	0	0	0		1	3	2	2								接近两万？？具体多少不知道	今年的无痛分娩率接近百分之七十	不到百分之四十七左右吧，具体数据没注意		0	0	0	0	0
78	101.226.61.181	2015-10-12 21:51:16	2015-10-12 21:56:27	1	5	江苏省	南通市	崇川区	1		1	0	0	南通大学附属医院	5		0	0	1	0	0	0	1	0	0	1	1	0		1	2	2	2												0	0	0	0	0
79	223.85.132.24	2015-10-12 21:46:17	2015-10-12 21:56:29	1	5	贵州省	黔西南布依族苗族自治州	贞丰县	1		0	1	0	县医院	7		0	0	1	0	0	0	1	0	0	0	0	0		2	2	1	2												0	0	1	0	0
80	223.104.10.2	2015-10-12 21:47:26	2015-10-12 21:57:05	1	5	江西省	抚州市	黎川县	1		0	1	0	黎川县人民医院	7		0	0	1	0	0	0	0	0	0	1	1	0		2	2	2	2												0	0	0	0	0
81	171.36.8.172	2015-10-12 21:50:31	2015-10-12 21:57:25	1	5	广西壮族自治区	南宁市	青秀区	1		1	0	0	广西壮族自治区人民医院	5		0	0	1	0	0	0	0	0	0	0	1	0		1	2	2	2									147		2或3	0	0	0	0	0
82	219.133.40.16	2015-10-12 21:51:28	2015-10-12 21:58:09	1	5	湖南省	岳阳市	平江县	1		0	1	0	平江县第一人民医院	7		0	1	0	0	0	0	1	0	0	1	1	0		1	3	2	1	0	1	0	0	1	0				2800		0	0	0	0	0
83	120.38.246.170	2015-10-12 21:52:35	2015-10-12 21:58:29	1	5	福建省	南平市	光泽县	1		0	1	0	光泽县医院	7		0	0	1	0	1	0	0	0	1	0	0	0		3	3	2	2												0	0	1	0	0
84	117.136.49.214	2015-10-12 21:53:24	2015-10-12 22:00:10	1	5	江西省	萍乡市	芦溪县	1		0	1	0	江西省芦溪县人民医院	5		0	0	1	0	0	0	0	0	1	0	0	0		2	2	2	2												0	0	0	0	0
85	221.207.74.182	2015-10-12 21:53:22	2015-10-12 22:00:39	1	2	黑龙江省	佳木斯市	富锦市	1		1	0	0	建三江人民医院	7		0	0	1	0	0	0	0	0	1	0	0	0		1	1	2	2								801	无	400		0	0	0	0	0
86	117.136.75.119	2015-10-12 21:37:43	2015-10-12 22:00:42	1	5	福建省	龙岩市	新罗区	1		1	0	0	龙岩人民医院	7		0	0	1	0	0	0	0	0	0	1	0	0		2	2	2	2								8000	2014年3O个 2O15年到现在做800个。	3000	待产室1到8位 产房1到2位	0	0	0	0	0
87	1.62.56.208	2015-10-12 21:51:15	2015-10-12 22:01:41	1	2	黑龙江省	哈尔滨市	五常市	2		0	1	0	五常市妇幼保健院	7		0	0	0	1	0	0	0	0	0	1	1	0		1	1	3	2	0	1	0	0	0	0		1100	1	600		0	0	0	0	1
88	101.226.69.112	2015-10-12 21:52:06	2015-10-12 22:01:42	1	5	浙江省	温州市	鹿城区	7		1	0	0		5		0	0	1	0	0	1	0	0	0	1	0	0		2	2	2	3	0	0	1	0	0	0		1000	0	400		0	0	0	0	0
89	101.226.89.14	2015-10-12 21:54:12	2015-10-12 22:01:44	1	2	河南省	南阳市	内乡县	1		0	0	1	内乡县卫校附属医院	5		0	0	1	0	0	0	0	0	0	0	1	0		2	1	2	2												0	0	0	0	0
90	112.13.219.62	2015-10-12 21:54:43	2015-10-12 22:01:52	1	5	浙江省	宁波市	海曙区	2		1	0	0		2		0	0	1	0	0	0	0	0	0	0	1	0		2	2	2	2											1	0	0	0	0	0
91	122.157.96.199	2015-10-12 21:56:06	2015-10-12 22:02:31	1	2	黑龙江省	齐齐哈尔市	富裕县	1		0	1	0	富裕妇幼保健院	5		0	1	0	0	0	0	0	0	0	1	1	0		3	3	3	3												0	0	0	0	1
92	101.226.125.122	2015-10-12 21:59:08	2015-10-12 22:04:10	1	5	安徽省	淮南市	谢家集区	1		1	0	0		5		0	0	1	0	0	0	0	0	0	1	1	0		3	3	2	2												0	0	0	0	0
93	182.110.43.173	2015-10-12 21:59:01	2015-10-12 22:04:17	1	5	江西省	九江市	瑞昌市	2		0	1	0	瑞昌市妇幼保健院	5		0	1	0	0	0	0	0	0	0	1	0	0		1	1	2	2	0	1	0	0	0	0						0	1	0	0	0
94	114.232.157.176	2015-10-12 21:57:40	2015-10-12 22:04:27	1	3	江苏省	南通市	崇川区	2		1	0	0	南通市妇幼保健院	7		0	1	0	0	0	0	1	0	0	1	0	0		2	2	2	2								一万	不太清楚	5000左右		0	0	0	0	0
95	111.30.132.205	2015-10-12 21:50:39	2015-10-12 22:04:39	1	1	广东省	东莞市	市辖区	2		1	0	0	东莞市妇幼保健院	7		0	0	1	0	0	0	0	0	1	0	0	1	中国妇产科网	1	1	3	2								9000余人	1000左右	3600左右	1-2人，	0	0	0	0	0
96	101.226.125.116	2015-10-12 22:02:11	2015-10-12 22:06:57	1	6	江苏省	泰州市	泰兴市	1		1	0	0	泰兴市人民医院	7		0	1	0	0	0	0	0	0	0	1	0	0		2	3	2	2	0	0	0	0	1	0						0	0	0	0	0
97	223.85.132.34	2015-10-12 22:01:09	2015-10-12 22:07:18	1	5	四川省	巴中市	巴州区	1		1	0	0	巴中市中医院	5		0	0	1	0	0	0	0	0	1	1	0	0		2	3	1	2									80	750	2017-02-03	0	0	0	0	0
98	118.250.111.88	2015-10-12 22:02:04	2015-10-12 22:08:11	1	5	湖南省	郴州市	永兴县	1		0	1	0	湖南省永兴县人民医院	5		0	0	1	0	0	0	0	0	0	0	1	0		2	2	3	2											3	0	0	0	0	0
99	171.112.134.2	2015-10-12 22:01:52	2015-10-12 22:09:56	1	2	湖北省	黄冈市	黄梅县	2		0	1	0	黄梅妇幼保健院	5		0	0	1	0	0	0	0	0	0	1	0	0		1	1	3	2								4000左右	300多	1900左右	2017-02-03	0	0	0	0	0
100	101.226.114.166	2015-10-12 22:05:34	2015-10-12 22:13:57	1	4	江苏省	南通市	崇川区	1		1	0	0	南通大学附属医院	7		0	0	0	1	0	0	0	0	0	0	1	0		3	3	2	2								2850	5	2000	1	0	0	0	0	0
101	183.60.52.5	2015-10-12 22:02:28	2015-10-12 22:14:06	1	5	福建省	福州市	晋安区	1		0	1	0		7		0	0	1	0	0	0	0	0	0	0	0	1	微信	1	2	2	3												0	0	0	0	0
102	223.73.157.102	2015-10-12 22:03:07	2015-10-12 22:14:14	1	1	广东省	江门市	新会区	2		0	1	0	新会妇幼保健院	5		0	0	0	1	0	0	0	0	0	1	0	0		2	2	2	2								5000		40％	2	0	0	1	0	0
103	180.153.81.159	2015-10-12 22:09:31	2015-10-12 22:14:15	1	6	河南省	郑州市	二七区	6	麻醉机厂家	0	1	1	麻醉机厂家	7		1	0	0	0	0	0	1	0	0	0	0	0		3	3	1	1	1	1	0	1	0	0						1	0	0	0	0
104	183.209.86.113	2015-10-12 22:07:26	2015-10-12 22:15:21	1	3	江苏省	南通市	崇川区	1		1	0	0	江苏省南通市妇幼保健院	7		0	0	1	0	0	0	1	0	1	1	1	0		2	2	3	2												0	0	0	0	0
105	122.194.13.229	2015-10-12 22:13:28	2015-10-12 22:17:41	1	3	江苏省	苏州市	沧浪区	1		1	0	0	苏大附一院	7		0	0	1	0	0	0	0	0	0	1	0	0		3	3	3	3												0	0	1	0	0
106	101.226.61.189	2015-10-12 22:13:55	2015-10-12 22:19:35	1	5	河南省	郑州市	中原区	1		1	0	0	郑州市中心医院	5		0	0	1	0	0	0	0	0	0	1	1	0		2	2	2	2								5000	1000	2500	3	0	0	1	0	0
107	101.226.68.141	2015-10-12 22:10:15	2015-10-12 22:20:58	1	4	山东省	东营市	东营区	1		1	0	0	东营市人民医院	7		0	0	1	0	0	0	0	0	1	0	0	1	丁香园妇产科论坛	1	2	2	2	0	1	0	0	0	0		5122	35	2348	4	0	0	0	0	0
108	60.11.214.245	2015-10-12 22:08:59	2015-10-12 22:21:32	1	2	黑龙江省	鹤岗市	向阳区	2		1	0	0	鹤岗矿业集团公司妇幼保健院	5		0	0	1	0	0	0	0	0	0	0	0	1	在大连妇产医院学习	2	2	3	2								2000				0	0	0	0	0
109	117.36.153.34	2015-10-12 22:14:44	2015-10-12 22:22:15	1	4	陕西省	安康市	汉滨区	1		1	0	0	安康市人民医院	7		0	1	0	0	0	0	0	0	0	1	0	0		1	3	3	3											不一定，有几个生的就管几个	0	0	0	0	0
110	101.226.61.190	2015-10-12 22:16:33	2015-10-12 22:24:13	1	5	河南省	南阳市	邓州市	7		0	0	1	邓州市现代医院	5		0	0	1	0	0	0	0	0	1	0	0	0		1	1	3	2								2000	100	1100	3到5个产妇	0	0	0	0	0
111	119.100.235.153	2015-10-12 22:16:48	2015-10-12 22:25:13	1	5	湖北省	恩施土家族苗族自治州	来凤县	1		0	1	0	来凤县人民医院	5		0	0	1	0	0	0	0	0	0	1	1	0		2	1	2	2	0	0	0	0	1	0						0	0	0	1	0
112	101.226.125.15	2015-10-12 22:19:50	2015-10-12 22:25:27	1	5	山东省	临沂市	蒙阴县	1		0	1	0	蒙阴县人民医院	5		0	0	1	0	0	0	1	1	1	1	1	0		2	1	2	2												0	0	0	0	0
113	153.119.194.115	2015-10-12 22:18:11	2015-10-12 22:27:50	1	4	山东省	潍坊市	坊子区	1		0	1	0	潍坊市坊子区人民医院	7		0	0	1	0	0	0	0	0	0	1	0	0		2	2	3	2								4000	0	20000	不确定	0	0	0	1	0
114	182.140.110.203	2015-10-12 22:19:42	2015-10-12 22:29:13	1	5	四川省	眉山市	彭山县	1		0	1	0	彭山区人民医院	6	通过微信学习了无痛分娩中国行的知识。	0	0	1	0	0	0	0	0	0	0	1	0		3	3	3	2	0	0	0	0	0	1	除非出血硬膜外麻醉的严重并发症。					0	0	0	0	0
115	110.77.115.25	2015-10-12 22:16:34	2015-10-12 22:29:16	1	4	河南省	平顶山市	新华区	1		1	0	0	平顶山市第二人民医院	2		0	1	0	0	0	0	0	0	0	1	1	0		2	3	3	2												0	0	0	0	0
116	1.82.98.197	2015-10-12 22:17:12	2015-10-12 22:29:23	1	5	陕西省	榆林市	米脂县	1		0	1	0	米脂县中医院	5		0	0	1	0	0	0	0	0	0	1	0	0		3	1	3	3	0	0	0	0	1	0						0	0	0	1	0
117	223.104.17.1	2015-10-12 22:24:51	2015-10-12 22:32:01	1	2	黑龙江省	哈尔滨市	南岗区	1		1	0	0	黑龙江省农垦总医院	7		0	0	1	0	0	0	0	0	0	1	1	0		3	1	3	2								1000	10	600		0	0	0	0	0
118	111.202.61.39	2015-10-12 22:27:28	2015-10-12 22:35:02	1	5	河北省	邢台市	威县	1		0	1	0	河北威县人民医院	1		0	0	1	0	1	1	1	0	1	1	1	0		2	1	2	2												0	0	1	0	0
119	183.39.213.104	2015-10-12 22:22:26	2015-10-12 22:35:58	1	2	广东省	深圳市	福田区	2		1	0	0	深圳市妇幼保健院	5		0	0	1	0	0	0	0	0	1	1	1	0		2	3	2	2								19000	10000多	7000多	层级管理，进入3Cm后一个对一个	0	0	0	0	0
120	60.160.207.0	2015-10-12 22:35:13	2015-10-12 22:42:19	1	2	北京市	北京市	朝阳区	1		1	0	0	武警北京总队医院	7		0	0	1	0	0	0	0	0	1	1	1	0		1	1	3	1	1	1	0	0	0	0					2017-02-03	0	0	0	0	0
121	111.63.135.12	2015-10-12 22:34:36	2015-10-12 22:43:38	1	5	河北省	邢台市	邢台县	1		0	1	0	邢台县医院	7		0	0	1	0	0	0	1	0	0	1	0	0		2	2	3	2												0	0	0	0	0
122	101.226.125.117	2015-10-12 22:35:04	2015-10-12 22:43:50	1	5	广东省	惠州市	惠东县	1		0	1	0	惠东县第二人民医院	7		0	0	1	0	0	0	1	0	1	1	1	0		3	2	2	2								2500	3	500	3	0	0	1	0	0
123	59.37.130.80	2015-10-12 22:34:52	2015-10-12 22:45:41	1	5	广东省	深圳市	龙岗区	1		0	1	0	龙岗区第二人民医院	7		0	0	1	0	0	0	1	0	1	0	1	0		2	1	2	2								1800	214	600	2017-01-04	0	0	0	0	0
124	124.207.50.249	2015-10-12 22:38:56	2015-10-12 22:47:21	1	5	湖北省	十堰市	茅箭区	2		1	0	0	妇幼保健院	5		0	0	1	0	0	0	1	0	1	0	1	0		2	2	2	2								6000	500	3000	2	0	0	0	0	0
125	14.17.37.72	2015-10-12 22:50:14	2015-10-12 22:54:32	1	5	广东省	江门市	蓬江区	2		0	1	0	江门市妇幼保健院	5		0	0	1	0	0	0	1	0	0	0	0	0		2	2	2	2												0	0	0	0	0
126	218.88.120.69	2015-10-12 22:47:12	2015-10-12 22:54:42	1	5	四川省	成都市	成华区	1		1	0	0	成都市第六人民医院	7		0	0	1	0	0	0	1	1	1	1	1	0		3	2	2	2												0	0	1	0	0
127	14.17.37.161	2015-10-12 22:48:45	2015-10-12 22:55:03	1	5	湖北省	黄石市	下陆区	2		1	0	0	鄂东医疗集团市妇幼保健院	5		0	0	1	0	0	0	0	0	0	0	1	0		3	2	1	2											2017-01-03	0	0	1	0	0
128	58.242.49.14	2015-10-12 22:56:02	2015-10-12 22:59:59	1	5	安徽省	宿州市	��桥区	2		0	1	0	宿州百佳妇产医院	5		0	0	1	0	0	0	1	0	0	0	1	0		2	2	2	2								1400	300	800	2	0	0	0	0	0
129	113.108.11.50	2015-10-12 22:49:49	2015-10-12 23:01:29	1	5	广东省	肇庆市	端州区	1		1	0	0	肇庆市第二人民医院	7		0	0	1	0	0	0	1	0	1	1	0	0		2	2	2	2												0	0	0	0	0
130	1.207.39.227	2015-10-12 22:54:33	2015-10-12 23:06:10	1	5	浙江省	丽水市	青田县	1		0	1	0	青田县人民医院	1		0	0	1	0	0	0	1	0	0	1	1	0		2	3	2	2											1～4	0	0	1	0	0
131	115.168.76.178	2015-10-12 23:01:26	2015-10-12 23:09:57	1	2	福建省	厦门市	海沧区	7		1	0	0	厦门长庚医院	7		0	0	1	0	0	0	1	0	0	0	0	0		2	1	2	2								八千	一千多点	两千左右	4-6个	0	0	0	0	0
132	111.85.210.185	2015-10-12 23:06:59	2015-10-12 23:11:16	1	5	贵州省	贵阳市	云岩区	7		0	0	1	贵阳云岩金康医院	1		0	0	1	0	0	0	0	0	1	1	0	0		2	2	2	2											2	0	0	1	0	0
133	106.5.196.28	2015-10-12 23:04:14	2015-10-12 23:15:06	1	5	福建省	福州市	鼓楼区	2		1	0	0	福建省妇幼保健院	7		0	0	1	0	0	0	0	1	0	0	0	0		3	2	2	2												0	0	0	0	0
134	121.12.105.219	2015-10-12 23:10:49	2015-10-12 23:16:27	1	5	广东省	广州市	海珠区	1		1	0	0	珠江医院	7		0	0	1	0	0	0	0	0	1	0	0	0		2	2	3	2												0	0	0	0	0
135	117.156.2.100	2015-10-12 23:13:34	2015-10-12 23:18:45	1	5	甘肃省	白银市	平川区	1		1	0	0	甘肃省靖远煤电集团总医院	7		0	0	1	0	0	0	0	0	0	1	1	0		3	2	3	2	0	1	0	0	0	0		1200	50	200		0	1	0	0	0
136	112.15.29.193	2015-10-12 23:11:53	2015-10-12 23:18:56	1	5	浙江省	台州市	黄岩区	1		1	0	0	台一医	7		0	0	1	0	0	0	0	0	1	0	0	0		2	2	3	2												0	0	0	0	0
137	183.161.0.201	2015-10-12 23:19:16	2015-10-12 23:23:52	1	5	安徽省	安庆市	迎江区	1		1	0	0	安庆市第一人民医院	5		0	0	1	0	0	0	0	0	0	1	0	0		2	1	2	2												0	0	0	0	0
138	113.227.134.239	2015-10-12 23:24:41	2015-10-12 23:30:19	1	6	辽宁省	大连市	沙河口区	1		1	0	0	大连医科大学附属二院	7		1	0	0	0	0	0	0	0	0	1	0	0		3	3	3	2												0	0	0	0	0
139	113.117.252.38	2015-10-12 23:32:54	2015-10-12 23:36:49	1	2	广东省	中山市	市辖区	1		1	0	0		7		0	0	1	0	0	0	1	0	1	0	0	0		2	1	2	2												0	0	0	0	0
140	183.230.35.6	2015-10-12 23:35:39	2015-10-12 23:41:33	1	5	重庆市	重庆市	江津区	1		0	1	0		5		0	0	1	0	0	0	0	0	0	0	1	0		1	1	2	2												0	0	1	0	0
141	111.30.132.205	2015-10-12 23:33:18	2015-10-12 23:46:54	1	2	北京市	北京市	昌平区	1		1	0	0	北京大学国际医院	7		0	0	1	0	0	0	1	0	0	1	0	0		2	1	2	2												0	0	0	0	0
142	14.17.37.146	2015-10-12 23:46:56	2015-10-12 23:50:29	1	2	广东省	广州市	海珠区	1		1	0	0		1		0	0	1	0	0	0	1	0	0	1	1	0		2	1	2	2									100		2017-02-04	0	0	0	0	0
143	183.57.228.2	2015-10-12 23:39:05	2015-10-12 23:57:03	1	5	广东省	东莞市	市辖区	1		0	1	0		7		0	0	1	0	0	0	0	0	1	0	0	0		1	2	3	2									50			0	0	1	0	0
144	42.228.0.14	2015-10-12 23:55:50	2015-10-13 00:01:32	1	5	河南省	郑州市	巩义市	7		0	1	0	河南省巩义瑞康医院	5		0	0	1	0	0	0	0	0	0	1	0	0		2	2	2	2									大约680例	大约1000例	一对一	0	0	1	0	0
145	223.85.132.34	2015-10-12 23:56:12	2015-10-13 00:03:03	1	5	新疆维吾尔自治区	阿勒泰地区	阿勒泰市	1		1	0	0	地区人民医院	7		0	0	1	0	0	0	1	0	0	0	0	0		2	2	2	2	0	0	0	0	0	1	不会		0	约2500	3	0	0	0	0	0
146	223.75.12.166	2015-10-12 23:57:24	2015-10-13 00:03:16	1	5	湖北省	十堰市	茅箭区	1		1	0	0	十堰市太和医院	6	无痛分娩中国行湖北站	0	0	1	0	0	0	0	0	1	0	0	1	丁香园	2	1	2	2	0	1	0	0	1	0						0	0	1	0	0
147	111.30.132.190	2015-10-12 23:53:17	2015-10-13 00:04:11	1	5	山西省	太原市	小店区	1		0	1	0	太原市太航医院	7		0	1	0	0	0	0	1	0	1	1	1	0		3	2	2	2								6700	1000左右	40%多点	3～5	0	0	0	0	0
148	219.133.40.15	2015-10-12 23:57:10	2015-10-13 00:06:57	1	5	广西壮族自治区	河池市	宜州市	1		0	1	0	宜州市人民医院	5		0	1	0	0	0	0	0	0	0	1	1	0		3	3	3	2								不是很清楚	0	大约1000台		0	0	0	0	1
149	111.30.132.158	2015-10-12 23:59:13	2015-10-13 00:13:08	1	2	河北省	石家庄市	新华区	1		1	0	0	河北医科大学第二医院	5		0	0	1	0	0	0	0	0	0	0	0	1	专业杂志、麻醉科同事	2	1	3	2								2500�9�13000	小于50例	1800左右	2�9�13	0	0	0	0	0
150	183.61.51.195	2015-10-13 00:17:30	2015-10-13 00:25:16	1	2	福建省	福州市	台江区	1		1	0	0		1		0	0	1	0	0	0	1	0	1	1	1	0		2	2	2	2								3500	0	1600		0	0	1	0	0
151	111.30.132.205	2015-10-13 00:21:13	2015-10-13 00:25:21	1	5	河北省	石家庄市	长安区	2		1	0	0		2		0	0	1	0	0	0	0	0	0	0	1	0		2	1	2	2												0	0	0	0	0
152	219.133.40.16	2015-10-13 00:47:03	2015-10-13 00:53:36	1	5	广东省	揭阳市	榕城区	1		1	0	0	揭阳市人民医院	7		0	1	0	0	0	0	0	0	0	0	1	0		1	3	2	2	0	0	0	0	0	1	产程相关问题	0	0	很多		0	0	0	0	0
153	113.200.115.10	2015-10-13 01:25:17	2015-10-13 01:30:58	1	5	陕西省	西安市	莲湖区	7		0	1	0	西安安琪儿妇产医院	6	请到胡教授和陶教授讲过课	0	0	1	0	0	0	0	0	1	0	0	0		2	1	3	2											1	0	0	0	0	0
154	101.226.125.117	2015-10-13 01:24:07	2015-10-13 01:37:31	1	5	江苏省	扬州市	宝应县	2		0	1	0	宝应县妇幼保健院	5		0	0	1	0	0	0	0	0	0	0	1	0		2	2	2	2								二千多	2000左右	1600左右	2～3位	0	0	0	0	0
155	117.175.88.50	2015-10-13 01:33:57	2015-10-13 01:39:39	1	5	河北省	衡水市	桃城区	1		0	1	0		7		0	0	1	0	0	0	1	0	0	0	0	0		3	3	3	3												0	0	0	0	0
156	222.221.16.117	2015-10-13 01:35:30	2015-10-13 01:42:12	1	5	云南省	红河哈尼族彝族自治州	建水县	6	专科医院	0	1	0		2		0	0	1	0	1	0	1	0	1	1	1	0		2	2	2	2											3	0	0	0	0	0
157	101.226.125.117	2015-10-13 01:37:47	2015-10-13 01:46:48	1	5	江苏省	扬州市	宝应县	2		0	1	0	宝应县妇幼保健院	5		0	0	1	0	0	0	0	0	0	0	1	0		2	2	2	2								二千多	二千左右，无痛分娩率92%以上	1600左右	2～3位	0	0	0	0	0
158	101.226.61.189	2015-10-13 01:41:14	2015-10-13 01:49:25	1	5	山东省	东营市	广饶县	1		0	1	0		1		0	0	1	0	0	1	1	0	1	0	0	0		2	2	3	2	0	0	0	0	1	0			200例左右		2-3例	0	0	1	0	0
159	117.136.60.12	2015-10-13 01:41:01	2015-10-13 01:51:07	1	2	江西省	九江市	星子县	1		0	1	0		7		0	0	1	0	0	0	0	0	0	0	1	1	文件	2	1	3	2								3000	0	1500	2017-02-03	0	0	0	0	0
160	14.17.37.72	2015-10-13 02:40:19	2015-10-13 02:47:55	1	4	广西壮族自治区	玉林市	玉州区	1		0	1	0	玉林市第三人民医院	7		0	0	1	0	0	0	0	0	0	1	0	0		2	2	3	2											2017-02-03	0	0	0	0	0
161	111.30.132.194	2015-10-13 03:54:36	2015-10-13 04:04:49	1	2	黑龙江省	黑河市	爱辉区	2		0	1	0	保健院	7		0	0	1	0	0	0	0	0	0	1	0	0		3	1	2	2												0	0	0	0	0
162	101.226.61.189	2015-10-13 05:16:18	2015-10-13 05:21:52	1	2	黑龙江省	哈尔滨市	南岗区	1		1	0	0		5		0	0	1	0	0	0	0	0	0	1	1	0		1	1	2	3												0	0	0	0	1
163	106.120.176.152	2015-10-13 05:23:55	2015-10-13 05:30:02	1	2	黑龙江省	齐齐哈尔市	铁锋区	1		1	0	0	齐齐哈尔市第一医院	5		0	0	1	0	1	0	0	0	0	0	0	0		1	1	3	2												0	0	0	0	0
164	111.30.132.158	2015-10-13 05:35:43	2015-10-13 05:42:12	1	2	黑龙江省	七台河市	新兴区	1		0	1	0		7		0	0	0	1	0	0	0	0	0	1	0	0		3	1	3	3												0	0	0	1	0
165	49.67.210.60	2015-10-13 05:39:51	2015-10-13 05:46:00	1	2	江苏省	南通市	崇川区	2		1	0	0	南通市妇幼保健院	6	和胡教授微信联系，通过微信平台学习了解	0	0	1	0	0	0	1	0	0	0	1	0		2	2	3	2								7000多	400左右	4000左右	2～4个	0	0	0	0	0
166	221.211.6.161	2015-10-13 05:40:36	2015-10-13 05:50:59	1	1	黑龙江省	鸡西市	鸡冠区	2		1	0	0	鸡西市妇幼保健院	7		0	0	1	0	0	0	0	0	0	0	0	1	我们曾开展过，但由于人员问题没有坚持下去	3	1	2	2								3500左右	现在没有	0.6		0	0	0	0	1
167	111.30.132.158	2015-10-13 05:37:05	2015-10-13 05:51:05	1	5	河北省	衡水市	饶阳县	1		0	1	0	饶阳县人民医院	5		0	0	1	0	0	0	1	0	0	1	1	0		2	1	1	2	0	0	0	0	1	0		4000	0	2000		0	0	0	0	0
168	101.226.61.184	2015-10-13 05:43:33	2015-10-13 05:54:16	1	5	河南省	商丘市	永城市	1		0	1	0		7		0	0	1	0	0	0	0	0	0	1	1	0		2	2	3	3								2800	0	1300		0	0	0	0	0
169	114.231.170.41	2015-10-13 05:50:31	2015-10-13 05:58:32	1	5	江苏省	南通市	通州市	1		0	1	0	江苏省南通市通州区中医院	7		0	0	1	0	0	0	1	0	0	0	1	0		1	1	2	2								1200多	5到10个	1200以上		0	0	0	0	0
170	111.30.132.146	2015-10-13 06:01:22	2015-10-13 06:09:41	1	2	黑龙江省	哈尔滨市	道外区	1		1	0	0		5		0	0	1	0	0	0	0	0	0	1	0	0		3	3	2	3									无			0	0	0	1	0
171	49.79.56.213	2015-10-13 06:04:22	2015-10-13 06:11:30	1	1	江苏省	南通市	崇川区	2		1	0	0	江苏省南通市妇幼保健院	3		0	0	1	0	0	0	0	0	0	1	0	0		2	2	2	2								8000		4000	3	0	0	0	0	0
172	101.226.125.118	2015-10-13 06:09:12	2015-10-13 06:17:11	1	2	河南省	漯河市	召陵区	1		0	1	0	召陵区人民医院	7		0	0	1	0	0	0	1	0	0	0	0	0		2	2	2	2												0	0	0	0	0
173	111.30.132.195	2015-10-13 06:02:16	2015-10-13 06:18:18	1	5	内蒙古自治区	鄂尔多斯市	准格尔旗	1		1	0	0	准格尔旗中心医院	5		0	0	1	0	0	0	0	0	0	0	1	0		2	2	3	2	0	1	0	0	0	0		1523	11	1108	3个	0	0	1	0	0
174	115.215.124.196	2015-10-13 06:09:53	2015-10-13 06:20:47	1	5	浙江省	宁波市	鄞州区	1		1	0	0		5		0	0	0	1	0	0	0	0	0	0	1	0		1	1	3	3												0	0	0	0	0
175	101.226.125.108	2015-10-13 06:14:51	2015-10-13 06:21:46	1	6	江苏省	南通市	崇川区	2		1	0	0	南通市妇幼保健院	7		0	0	1	0	0	0	0	0	0	0	1	0		3	3	2	2											3	0	0	0	0	0
176	180.153.81.159	2015-10-13 06:15:11	2015-10-13 06:22:26	1	2	黑龙江省	大庆市	杜尔伯特蒙古族自治县	1		0	1	0	杜尔伯特蒙古族自治县人民医院	7		0	0	1	0	0	0	1	0	0	0	0	0		1	1	3	3								618		47		0	0	0	0	0
177	111.30.131.199	2015-10-13 06:05:04	2015-10-13 06:25:03	1	4	河北省	沧州市	南皮县	1		0	1	0	河北省南皮县人民医院	7		0	0	1	0	0	0	0	0	0	0	0	1	去河北威县医院参观	3	2	3	2								3000千左右自然分娩	300多	2000多人次	2-3人	0	0	0	0	0
178	101.226.125.119	2015-10-13 06:20:05	2015-10-13 06:26:56	1	4	江苏省	镇江市	京口区	2		1	0	0	镇江市妇幼保健院	7		0	0	1	0	1	0	1	0	0	1	1	0		2	2	2	2	0	1	0	0	0	0						0	0	0	0	0
179	223.85.132.35	2015-10-13 06:11:57	2015-10-13 06:29:01	1	1	重庆市	重庆市	涪陵区	2		0	1	0	重庆市涪陵区妇幼保健院	5		0	0	1	0	0	0	1	0	1	0	1	0		3	1	2	2								3000	903	1279	1	0	0	0	0	0
180	49.67.148.93	2015-10-13 06:26:05	2015-10-13 06:34:23	1	4	江苏省	南通市	崇川区	2		1	0	0		2		0	0	1	0	0	0	0	0	0	1	0	0		3	3	2	2												0	0	0	0	0
181	111.30.132.158	2015-10-13 06:31:18	2015-10-13 06:38:04	1	5	山西省	晋中市	榆次区	1		1	0	0	晋中市第一人民医院	7		0	0	1	0	1	1	1	1	1	1	1	0		1	3	2	2								2500	0	1700		0	0	0	0	0
182	125.43.169.111	2015-10-13 06:31:01	2015-10-13 06:38:13	1	4	河南省	焦作市	沁阳市	2		0	0	1		5		0	0	1	0	0	0	1	0	0	0	0	0		1	1	1	3								2000多	500多	700多		0	0	0	0	0
183	114.111.166.27	2015-10-13 06:32:23	2015-10-13 06:38:55	1	6	江苏省	南通市	崇川区	2		1	0	0	南通市妇幼保健院	5		0	0	1	0	0	0	0	0	0	1	0	0		2	2	2	2												1	0	1	0	0
184	101.226.125.108	2015-10-13 06:34:51	2015-10-13 06:40:48	1	2	江苏省	连云港市	新浦区	2		1	0	0	连云港市妇幼保健院	2		0	0	1	0	0	0	0	0	0	1	0	0		2	2	2	2												0	0	0	0	0
185	221.206.52.42	2015-10-13 06:35:47	2015-10-13 06:41:29	1	2	黑龙江省	牡丹江市	西安区	2		1	0	0	牡丹江市妇女儿童医院	5		0	0	1	0	0	0	0	0	0	1	0	0		2	3	2	2								5700	几十	近3000		0	0	0	0	1
186	111.30.132.195	2015-10-13 06:38:49	2015-10-13 06:45:33	1	5	山东省	济宁市	市中区	2		0	1	0		5		0	0	1	0	0	0	1	0	0	0	0	0		2	2	3	2								5000	2000	2000	1	0	0	0	0	0
187	101.226.61.190	2015-10-13 06:42:08	2015-10-13 06:48:50	1	3	江苏省	南通市	崇川区	1		1	0	0	南通市妇幼保健院	2		0	0	1	0	0	0	1	0	0	1	1	0		2	2	2	2								10000左右		5200		0	0	0	0	0
188	101.226.125.116	2015-10-13 06:40:50	2015-10-13 06:49:36	1	6	江苏省	南通市	崇川区	2		1	0	0	南通市妇幼保健院	5		0	0	1	0	0	0	0	0	0	0	0	1	领导讲解	2	2	2	2	0	0	0	0	1	0						0	0	0	0	0
189	101.226.61.193	2015-10-13 06:45:35	2015-10-13 06:52:38	1	2	河北省	唐山市	路南区	2		1	0	0		1		0	0	1	0	0	0	0	0	0	1	1	0		1	2	2	2												0	0	0	0	0
190	171.12.24.29	2015-10-13 06:48:46	2015-10-13 06:55:42	1	5	河南省	郑州市	新密市	1		0	1	0		5		0	0	1	0	0	0	1	1	0	0	0	0		2	2	2	2												0	0	1	0	0
191	101.226.61.186	2015-10-13 06:46:32	2015-10-13 07:00:27	1	3	江苏省	南通市	崇川区	2		1	0	0	江苏省南通市妇幼保健院院	5		0	0	1	0	0	0	0	0	0	1	0	0		2	2	2	2												0	0	0	0	0
192	221.227.251.229	2015-10-13 06:54:50	2015-10-13 07:01:45	1	6	江苏省	南通市	崇川区	1		1	0	0	南通市妇幼保健院	5		0	0	1	0	0	1	1	0	1	1	1	0		2	2	3	2												0	0	0	1	0
193	180.153.81.159	2015-10-13 06:57:24	2015-10-13 07:03:53	1	4	江苏省	南通市	崇川区	1		1	0	0		7		0	0	1	0	0	0	0	0	1	0	0	0		3	3	3	3	0	1	0	1	0	0		8000+		4000+	2017-02-03	0	1	0	0	0
194	101.226.125.14	2015-10-13 07:03:47	2015-10-13 07:08:42	1	6	吉林省	延边朝鲜族自治州	延吉市	1		1	0	0		7		0	0	1	0	0	0	0	0	0	1	0	0		2	2	3	2												0	0	1	0	0
195	111.30.132.158	2015-10-13 07:05:02	2015-10-13 07:10:02	1	2	黑龙江省	黑河市	爱辉区	1		0	1	0	黑河市第二人民医院	7		0	0	1	0	0	0	1	0	0	0	0	0		2	1	3	3	0	0	0	0	1	0						0	0	0	0	0
196	101.226.69.109	2015-10-13 07:02:43	2015-10-13 07:10:16	1	5	山东省	潍坊市	奎文区	1		1	0	0		7		0	0	1	0	0	0	0	0	1	0	0	0		2	1	1	2								2000	10	900	2017-02-03	0	0	0	0	0
197	101.226.114.166	2015-10-13 07:02:52	2015-10-13 07:12:20	1	6	辽宁省	沈阳市	于洪区	7		0	1	0	沈阳何氏眼科医院	7		0	0	0	1	0	0	0	0	0	1	0	0		2	2	2	2												0	0	0	0	0
198	101.226.125.118	2015-10-13 07:11:01	2015-10-13 07:16:10	1	2	江苏省	南通市	崇川区	2		1	0	0	南通市妇幼保健院	5		0	0	1	0	0	0	0	0	0	0	1	0		1	3	3	3												0	0	0	0	0
199	101.226.89.14	2015-10-13 07:14:56	2015-10-13 07:22:23	1	6	江苏省	南通市	崇川区	2		1	0	0	南通市妇幼保健院	5		0	0	1	0	0	0	1	0	0	1	0	0		3	3	2	2												0	0	0	0	0
200	101.226.125.121	2015-10-13 07:15:25	2015-10-13 07:23:58	1	5	河南省	郑州市	二七区	2		1	0	0	郑州大学三附院	2		0	0	1	0	0	0	0	0	0	1	1	0		2	3	2	2								13200	2100	65200		0	0	0	0	0
201	219.133.40.15	2015-10-13 07:10:23	2015-10-13 07:24:44	1	1	广东省	江门市	新会区	2		0	1	0	江门市新会区妇女儿童医院	5		0	0	1	0	0	0	0	0	0	0	1	0		2	1	2	2								近5千		0.38	大部分一对一陪伴。	0	0	0	0	0
202	183.213.239.121	2015-10-13 07:24:39	2015-10-13 07:30:24	1	3	江苏省	南通市	崇川区	1		1	0	0	南通市妇幼保健院	7		0	0	1	0	0	0	1	0	0	1	0	0		3	3	2	2												0	0	0	0	0
203	223.66.195.167	2015-10-13 07:30:09	2015-10-13 07:33:36	1	3	江苏省	南通市	崇川区	2		1	0	0	南通市妇幼保健院	7		0	1	0	0	0	0	0	0	0	1	0	0		3	3	3	3								832				0	0	0	0	0
204	210.22.61.218	2015-10-13 07:30:32	2015-10-13 07:34:06	1	5	湖南省	长沙市	开福区	2		1	0	0	湖南省妇幼保健院	1		0	0	1	0	0	0	1	0	1	1	1	0		2	2	2	2											1	0	0	0	0	0
205	117.136.66.14	2015-10-13 07:30:27	2015-10-13 07:34:14	1	3	江苏省	南通市	崇川区	2		1	0	0		7		0	0	1	0	0	0	1	0	0	0	0	0		3	3	3	3												0	0	0	0	0
206	125.39.170.48	2015-10-13 07:30:33	2015-10-13 07:37:10	1	3	江苏省	南通市	崇川区	2		1	0	0	江苏省南通市妇幼保健院	5		0	0	1	0	0	0	1	0	0	1	0	0		2	2	3	3												0	0	0	0	0
207	101.226.125.108	2015-10-13 07:33:02	2015-10-13 07:39:13	1	6	上海市	上海市	长宁区	1		0	1	0	八五医院	7		0	0	0	1	0	0	0	0	0	1	0	0		1	1	2	2												0	0	0	0	0
208	218.8.103.181	2015-10-13 07:37:25	2015-10-13 07:41:15	1	2	黑龙江省	牡丹江市	穆棱市	1		0	1	0		5		0	0	1	0	0	0	0	0	0	0	1	0		3	3	2	2												0	0	0	0	0
209	175.42.252.38	2015-10-13 07:31:36	2015-10-13 07:43:19	1	2	福建省	龙岩市	新罗区	7		0	1	0	龙岩牡丹妇产医院	4		0	1	0	0	0	0	0	0	0	1	0	0		2	2	3	1												0	0	0	0	0
210	117.136.81.95	2015-10-13 07:39:46	2015-10-13 07:48:20	1	5	湖北省	恩施土家族苗族自治州	建始县	1		1	0	0	建始县中医院	1		0	0	1	0	0	0	0	0	1	0	0	0		2	2	2	2								1000	300	400	2017-01-02	0	0	0	0	0
211	117.136.66.13	2015-10-13 07:47:04	2015-10-13 07:51:51	1	6	江苏省	南通市	崇川区	2		1	0	0	妇幼保健院院	5		0	0	1	0	0	0	1	0	0	1	0	0		3	3	2	2										3500左右		0	0	0	0	0
212	183.160.152.239	2015-10-13 07:23:29	2015-10-13 07:52:35	1	5	安徽省	巢湖市	居巢区	2		0	1	0	执业医师	4		0	1	0	0	0	0	1	0	1	1	0	1	自己也在做分娩镇痛	1	2	3	3	0	1	0	0	0	0		600--700台	500--600	600--700	一到两位	1	0	0	0	0
213	101.226.61.190	2015-10-13 07:48:45	2015-10-13 07:55:36	1	6	江苏省	南通市	崇川区	1		1	0	0		7		0	1	0	0	0	0	0	0	0	1	1	0		1	3	1	3												0	0	0	1	0
214	101.226.125.114	2015-10-13 07:53:40	2015-10-13 07:59:46	1	5	山东省	威海市	环翠区	7		0	1	0	威海光华医院	7		0	0	1	0	0	0	1	0	0	0	0	0		3	3	2	3												0	0	0	0	0
215	222.40.213.53	2015-10-13 07:58:00	2015-10-13 08:04:13	1	5	河南省	平顶山市	汝州市	1		0	1	0	汝州市第一人民医院	7		0	0	1	0	0	0	0	0	1	0	0	0		1	3	2	2								2400	120	1600		0	0	1	0	0
216	111.8.2.137	2015-10-13 07:58:27	2015-10-13 08:07:05	1	5	湖南省	长沙市	开福区	2		1	0	0	湖南省妇幼保健院	1		0	0	1	0	0	0	0	0	0	1	0	0		2	1	2	2											1	0	0	0	0	0
217	183.61.51.190	2015-10-13 07:39:02	2015-10-13 08:07:35	1	4	湖北省	省直辖行政单位	仙桃市	2		0	1	0	仙桃市妇幼保健院	6	无痛分娩中国行	0	0	1	0	0	0	0	0	0	1	0	0		3	1	1	1	0	1	0	0	0	0		大约3700左右，	不到10例	剖宫产率为70%	不止一个。	0	0	0	0	1
218	183.61.51.191	2015-10-13 08:00:39	2015-10-13 08:07:48	1	5	湖南省	郴州市	北湖区	7		0	0	1		5		0	0	1	0	0	0	0	0	0	1	0	0		3	3	3	2												0	0	0	0	0
219	139.205.33.45	2015-10-13 08:03:15	2015-10-13 08:11:43	1	5	四川省	德阳市	绵竹市	2		0	1	0	绵竹市妇幼保健院	7		0	0	1	0	0	0	1	0	0	0	0	0		2	2	3	3	0	0	0	0	1	0			15	890	1----2	0	0	0	0	0
220	101.226.125.116	2015-10-13 08:06:25	2015-10-13 08:13:15	1	5	河南省	开封市	开封县	1		0	1	0	开封县第一人民医院	7		0	0	1	0	0	0	1	0	0	0	0	0		2	1	3	2								1800	0	540	2	0	0	0	0	0
221	103.250.250.147	2015-10-13 07:58:14	2015-10-13 08:15:28	1	5	湖南省	娄底市	双峰县	2		0	0	1		5		0	1	0	0	0	0	0	0	0	1	0	0		2	2	3	2									200多例	700多例		0	0	0	0	0
222	101.226.125.109	2015-10-13 08:15:42	2015-10-13 08:19:38	1	5	浙江省	舟山市	定海区	2		1	0	0	舟山医院	7		0	0	1	0	0	0	1	0	1	1	1	0		2	3	2	2												0	0	0	0	0
223	101.226.125.119	2015-10-13 07:47:06	2015-10-13 08:20:47	1	5	河南省	洛阳市	西工区	1		1	0	0	洛阳市中心医院	7		0	0	1	0	0	0	0	0	0	1	0	0		2	2	2	2												0	0	0	0	0
224	101.226.125.113	2015-10-13 08:17:02	2015-10-13 08:22:21	1	1	江苏省	南通市	崇川区	2		1	0	0		7		0	0	1	0	0	0	1	0	0	1	0	0		2	2	3	2												0	0	0	0	0
225	219.142.66.77	2015-10-13 07:28:05	2015-10-13 08:24:15	1	5	北京市	北京市	东城区	1		1	0	0	北京同仁医院	7		0	0	1	0	0	0	0	0	0	1	0	0		3	2	2	2												0	0	1	0	0
226	180.99.90.99	2015-10-13 08:15:29	2015-10-13 08:24:32	1	3	江苏省	南通市	崇川区	2		1	0	0	南通市妇幼保健院	7		0	0	1	0	0	0	1	0	0	1	0	0		3	3	2	3												0	0	0	0	0
227	117.136.46.29	2015-10-13 08:17:57	2015-10-13 08:24:36	1	6	江苏省	南通市	崇川区	2		1	0	0	南通市妇幼保健院	7		0	1	0	0	0	0	1	0	0	1	1	0		2	2	2	2												0	0	0	1	0
228	223.104.145.15	2015-10-13 08:20:10	2015-10-13 08:26:53	1	5	江苏省	无锡市	宜兴市	1		0	0	1	宜兴徐舍医院	7		0	0	1	0	0	0	0	0	0	1	0	0		2	2	3	2								50	50	70	1	0	0	0	0	0
229	183.206.186.196	2015-10-13 08:22:56	2015-10-13 08:30:25	1	3	江苏省	无锡市	崇安区	2		1	0	0	无锡市妇幼保健院	7		0	0	1	0	0	0	1	0	0	0	0	0		3	3	3	3												0	0	0	0	0
230	101.226.125.108	2015-10-13 08:20:00	2015-10-13 08:32:06	1	5	河南省	濮阳市	濮阳县	1		0	1	0	濮阳县人民医院	5		0	0	1	0	0	0	0	0	0	0	1	0		3	2	2	2	0	0	0	0	0	1	不影响	2200人	1000人	600人	2人	0	0	0	0	0
231	101.226.125.18	2015-10-13 08:26:24	2015-10-13 08:32:40	1	6	江苏省	南通市	崇川区	1		1	0	0	南通市妇幼保健院	5		0	0	1	0	0	0	1	0	0	1	0	0		2	2	2	2								8000		4000		0	0	0	0	0
232	218.76.162.220	2015-10-13 08:30:07	2015-10-13 08:34:48	1	5	湖南省	株洲市	醴陵市	2		0	1	0	醴陵市妇女儿童医院	5		0	0	1	0	0	0	0	0	1	0	0	0		2	2	2	2	0	0	0	1	0	0						0	0	0	0	0
233	118.186.140.100	2015-10-13 08:34:00	2015-10-13 08:42:16	1	5	湖南省	株洲市	株洲县	2		0	1	0		5		0	0	1	0	0	0	1	0	1	0	0	0		1	3	3	2								2000	200左右	542		0	0	0	0	0
234	101.226.61.142	2015-10-13 08:37:07	2015-10-13 08:42:28	1	5	河南省	濮阳市	清丰县	1		0	1	0		5		0	0	1	0	0	0	0	0	0	0	1	0		2	2	3	2	0	1	0	0	0	0						0	0	0	0	0
235	111.30.132.176	2015-10-13 08:35:57	2015-10-13 08:44:38	1	5	河北省	衡水市	枣强县	1		0	1	0		7		0	1	0	1	0	0	1	0	0	0	0	0		3	3	1	2												0	0	1	0	0
236	171.89.206.103	2015-10-13 08:33:28	2015-10-13 08:46:32	1	5	四川省	泸州市	龙马潭区	2		0	0	1	四川省泸州市龙马潭妇幼保健院	5		0	0	1	0	0	0	1	0	0	0	0	0		2	1	2	2								600	420	180		0	0	0	0	0
237	101.226.125.116	2015-10-13 08:17:59	2015-10-13 08:46:34	1	5	河南省	濮阳市	濮阳县	1		0	1	0	濮阳县人民医院	5		0	0	1	0	0	1	0	0	0	0	0	0		2	2	2	2	0	0	0	0	0	1	阿静	2000	1000	600	2	0	0	0	0	0
238	14.17.37.43	2015-10-13 08:46:22	2015-10-13 08:51:31	1	5	广东省	广州市	番禺区	2		0	1	0		5		0	0	1	0	0	0	0	0	0	0	1	0		1	2	2	2								6400	450			0	0	0	0	0
239	222.221.16.116	2015-10-13 08:18:58	2015-10-13 08:52:22	1	5	云南省	玉溪市	红塔区	2		0	0	1	玉溪市红塔区妇幼保健院	1		0	0	1	0	0	0	1	0	0	0	0	0		2	3	2	2								2687	103	793		0	0	0	0	0
240	111.30.132.158	2015-10-13 08:44:36	2015-10-13 08:55:01	1	4	陕西省	安康市	汉滨区	1		0	1	0	安康市人民医院	7		0	1	0	0	0	0	0	0	0	1	0	0		2	1	3	3											反正只有一个人上班来几个管几个	0	0	0	0	0
241	49.79.59.66	2015-10-13 08:49:36	2015-10-13 08:55:50	1	3	江苏省	南通市	崇川区	2		1	0	0	南通妇幼保健院	7		0	0	1	0	0	0	0	0	0	1	0	0		3	3	2	2												0	0	0	0	0
242	122.156.44.47	2015-10-13 08:52:30	2015-10-13 09:02:27	1	2	黑龙江省	牡丹江市	西安区	2		1	0	0	牡丹江市妇女儿童医院	5		0	0	0	1	0	0	0	0	0	0	1	0		2	2	2	2											2一3位	0	0	0	0	0
243	121.226.10.34	2015-10-13 08:58:47	2015-10-13 09:04:02	1	6	江苏省	南通市	崇川区	2		1	0	0	南通市妇幼保健院	1		0	0	1	0	0	0	0	0	0	1	0	0		2	2	2	2												0	0	0	0	0
244	117.136.82.236	2015-10-13 09:00:34	2015-10-13 09:12:59	1	5	四川省	德阳市	中江县	2		0	1	0	四川省德阳市中江保健院	3		0	0	1	0	0	0	0	0	0	0	1	0		2	2	2	2								3180	25	1520	3……5	0	0	0	0	0
245	49.67.228.104	2015-10-13 09:17:37	2015-10-13 09:23:58	1	6	江苏省	南通市	崇川区	2		1	0	0	南通市妇幼保健院	5		0	0	0	1	0	0	0	0	0	1	0	0		3	3	1	2												0	0	0	0	0
246	211.143.35.242	2015-10-13 09:20:05	2015-10-13 09:25:07	1	5	湖南省	长沙市	开福区	2		1	0	0	湖南省妇幼	1		0	0	1	0	0	0	1	0	0	1	0	0		3	3	2	2											1	0	0	0	0	0
247	183.63.213.225	2015-10-13 09:22:07	2015-10-13 09:32:24	1	5	广东省	东莞市	市辖区	7		0	0	1	东莞南华妇科医院	7		0	0	1	0	0	0	0	0	0	1	0	0		2	2	2	2	0	0	0	0	1	0		2800	800	900	2017-01-02	0	0	0	0	0
248	117.136.46.27	2015-10-13 09:33:42	2015-10-13 09:36:42	1	3	江苏省	南通市	崇川区	2		1	0	0	南通市妇幼保健	7		0	0	1	0	0	1	0	0	0	1	0	0		2	2	1	2												0	1	0	0	0
249	106.119.36.167	2015-10-13 09:31:40	2015-10-13 09:40:32	1	5	河北省	廊坊市	霸州市	1		1	0	0		6	本单位外请专家培训	0	0	1	0	0	0	1	0	0	0	0	0		2	2	2	3												0	0	0	0	0
250	117.136.66.3	2015-10-13 09:37:37	2015-10-13 09:42:02	1	3	江苏省	南通市	崇川区	2		1	0	0		5		0	1	0	0	0	0	1	0	0	1	1	0		3	3	2	2	0	0	0	0	1	0						0	0	0	1	0
251	183.61.51.208	2015-10-13 09:40:10	2015-10-13 09:45:47	1	5	广东省	中山市	市辖区	2		0	0	1		5		0	0	1	0	0	0	0	0	0	1	1	0		2	2	1	2											3人	0	0	0	0	0
252	222.214.238.182	2015-10-13 09:33:19	2015-10-13 09:51:02	1	5	四川省	遂宁市	蓬溪县	2		0	1	0	蓬溪妇幼保健院	6	无痛中国行湖南站	0	0	1	0	0	0	0	0	0	0	0	1	医院派往中国行湖南站学习	3	2	2	2												0	0	0	0	0
253	101.226.61.186	2015-10-13 09:42:06	2015-10-13 09:53:08	1	5	上海市	上海市	浦东新区	2		1	0	0		5		0	0	1	0	0	0	1	0	0	1	0	0		1	1	2	2								24600	8000	8000		0	0	0	0	0
254	101.226.125.118	2015-10-13 09:45:11	2015-10-13 09:53:09	1	5	江苏省	苏州市	金阊区	1		1	0	0	苏州大学附属第二医院	7		0	1	0	1	0	0	1	0	0	1	0	0		2	3	2	2												0	0	0	1	0
255	223.104.25.82	2015-10-13 09:48:22	2015-10-13 09:55:44	1	5	重庆市	重庆市	云阳县	1		0	1	0	云阳县人民医院	1		0	0	1	0	0	0	0	0	0	0	1	0		2	2	2	2								1	1	1200		0	0	0	0	0
256	211.143.35.242	2015-10-13 08:15:14	2015-10-13 10:06:39	1	5	湖南省	郴州市	北湖区	1		0	1	0		5		0	0	1	0	1	0	0	0	0	0	1	0		2	2	2	2									650	1182	一个	0	0	0	0	0
257	223.66.235.27	2015-10-13 10:03:42	2015-10-13 10:07:59	1	3	江苏省	南通市	崇川区	1		1	0	0	南通市妇幼保健院	5		0	0	1	0	1	1	1	0	0	1	1	0		2	2	2	2												0	0	0	0	0
258	101.226.125.113	2015-10-13 10:02:29	2015-10-13 10:10:14	1	5	河南省	商丘市	睢阳区	1		0	1	0	商丘市第四人民医院	5		0	0	1	0	0	0	0	0	0	0	1	0		2	2	2	2												0	0	0	0	0
259	183.195.232.17	2015-10-13 09:03:37	2015-10-13 10:14:26	1	5	河南省	周口市	沈丘县	7		0	0	1		4		0	0	1	0	0	0	0	0	0	1	0	0		2	2	2	2												0	0	0	0	0
260	111.30.132.176	2015-10-13 10:15:38	2015-10-13 10:23:26	1	2	黑龙江省	大兴安岭地区	漠河县	1		0	1	0	住院医师	7		0	1	0	0	0	1	1	1	0	0	0	0		3	3	3	2												0	0	0	0	0
261	223.104.248.246	2015-10-13 10:18:45	2015-10-13 10:28:52	1	5	重庆市	重庆市	渝北区	1		0	1	0	重庆北部新区第一人民医院	5		0	0	1	0	0	0	0	0	0	0	1	0		1	3	2	2								1000多	60	700左右	1到2个	0	0	0	0	0
262	101.226.125.115	2015-10-13 09:51:04	2015-10-13 10:29:32	1	5	河南省	漯河市	舞阳县	2		0	1	0	舞阳县妇幼保健院	5		0	0	1	0	0	0	0	0	0	0	1	0		3	3	2	3												0	0	0	0	0
263	36.63.219.177	2015-10-13 10:25:49	2015-10-13 10:34:15	1	5	安徽省	芜湖市	镜湖区	2		0	1	0		5		0	0	1	0	1	0	0	0	0	1	1	0		2	3	2	2												0	0	1	0	0
264	219.133.40.13	2015-10-13 10:31:02	2015-10-13 10:39:34	1	5	广东省	佛山市	禅城区	1		0	0	1		7		0	1	0	0	0	0	1	0	1	1	1	0		3	3	2	3											没助产士	0	0	0	0	0
265	111.30.141.47	2015-10-13 10:38:29	2015-10-13 10:46:09	1	2	黑龙江省	鸡西市	虎林市	6	企业医院	0	1	0	迎春林业地区人民医院	7		0	1	0	0	0	0	1	0	0	1	0	0		3	3	3	3	0	1	0	0	1	0						0	0	0	1	0
266	117.136.27.36	2015-10-13 10:39:48	2015-10-13 10:46:25	1	5	甘肃省	酒泉市	肃州区	1		1	0	0	酒泉市人民医院	7		0	0	1	0	0	0	1	0	1	0	0	0		2	2	2	2									0			0	0	0	0	0
267	114.254.68.86	2015-10-13 10:49:46	2015-10-13 10:53:37	1	2	北京市	北京市	朝阳区	1		0	1	0	航空总医院	5		0	0	1	0	0	0	0	0	0	1	0	0		2	2	1	2											2017-02-06	0	0	0	0	0
268	117.175.88.50	2015-10-13 10:50:02	2015-10-13 10:56:40	1	5	四川省	广元市	市中区	1		0	1	0		7		0	0	1	0	0	0	0	0	0	1	0	0		3	3	3	3												0	0	0	0	0
269	211.136.233.166	2015-10-13 11:00:30	2015-10-13 11:08:53	1	5	广东省	中山市	市辖区	1		1	0	0		7		0	0	1	0	0	0	1	0	0	0	0	0		2	1	2	2												0	0	0	0	0
270	223.85.132.35	2015-10-13 10:57:38	2015-10-13 11:12:16	1	5	贵州省	安顺市	镇宁布依族苗族自治县	1		0	1	0	镇宁自治县人民医院	5		0	1	0	0	0	0	0	0	0	0	1	0		2	2	2	2								约600例	30	120例i		0	0	0	0	0
271	183.232.118.14	2015-10-13 11:10:01	2015-10-13 11:15:41	1	5	广东省	东莞市	市辖区	1		0	1	0		7		0	0	1	0	0	0	1	0	0	1	0	0		1	2	2	2												0	0	0	0	0
272	117.136.31.212	2015-10-13 11:40:19	2015-10-13 11:45:02	1	5	广东省	佛山市	顺德区	1		0	1	0		7		0	0	1	0	0	0	1	1	1	1	1	0		2	2	3	2												0	1	0	0	0
273	219.133.40.15	2015-10-13 11:49:27	2015-10-13 11:59:07	1	5	广西壮族自治区	来宾市	兴宾区	2		1	0	0	广西来宾市妇幼保健院	5		0	1	0	0	0	0	0	0	0	0	1	0		2	2	2	2								3800	1200	900	四	0	0	0	0	0
274	140.207.63.103	2015-10-13 11:52:45	2015-10-13 12:00:54	1	5	青海省	西宁市	城中区	1		1	0	0	青海红十字医院	5		0	0	1	0	0	0	0	0	0	1	0	0		2	1	3	2								6000		2000		0	0	0	0	0
275	223.104.31.47	2015-10-13 11:57:54	2015-10-13 12:02:28	1	5	江西省	赣州市	大余县	7		0	0	1		7		0	1	0	0	0	0	0	0	1	0	0	0		2	2	2	2												0	0	0	1	0
276	218.91.253.42	2015-10-13 11:58:59	2015-10-13 12:02:42	1	6	江苏省	南通市	崇川区	2		1	0	0	南通市妇幼保健院	7		0	0	1	0	0	0	0	0	0	1	0	0		2	2	2	2												0	0	0	0	0
277	117.86.240.145	2015-10-13 12:01:14	2015-10-13 12:06:19	1	6	江苏省	南通市	崇川区	6	妇幼保健院	1	0	0		7		0	0	0	1	0	0	1	0	0	1	0	0		3	3	2	2												0	0	0	0	0
278	222.213.167.50	2015-10-13 12:02:00	2015-10-13 12:06:22	1	5	四川省	广元市	苍溪县	2		0	1	0		5		0	0	1	0	0	0	0	0	0	1	0	0		2	2	2	2												0	0	0	0	0
279	120.204.200.42	2015-10-13 12:13:49	2015-10-13 12:26:35	1	5	河南省	开封市	顺河回族区	2		0	1	0		5		0	0	1	0	0	0	0	0	1	0	1	0		3	1	3	2	0	0	0	0	1	0			200例	1158例	2位	0	0	0	0	0
280	14.17.37.143	2015-10-13 12:25:25	2015-10-13 12:32:11	1	2	广东省	江门市	新会区	1		0	0	1	会城社区卫生服务中心	5		0	0	1	0	0	0	0	0	0	1	0	0		2	2	3	3												0	0	1	1	0
281	111.30.132.176	2015-10-13 12:41:56	2015-10-13 12:50:59	1	5	河北省	廊坊市	安次区	7		0	1	0	廊坊城南医院	7		0	1	0	0	0	0	1	0	1	0	0	0		3	1	3	2								200	0	100	1	0	0	0	1	0
282	117.135.170.67	2015-10-13 12:45:55	2015-10-13 12:53:25	1	5	河南省	郑州市	新郑市	2		0	0	1	新郑市妇幼保健院	5		0	0	1	0	0	0	1	0	0	1	1	0		2	2	2	2												0	0	1	0	0
283	111.30.132.195	2015-10-13 12:43:48	2015-10-13 12:54:33	1	5	天津市	天津市	蓟县	1		1	0	0	蓟县人民医院	7		0	0	1	0	0	0	1	0	1	0	0	0		1	2	2	2											2位	0	0	0	0	0
284	14.17.11.196	2015-10-13 12:11:33	2015-10-13 12:59:19	1	5	甘肃省	酒泉市	敦煌市	1		0	1	0		7		0	0	1	0	0	0	0	0	1	0	0	0		3	3	2	2												0	0	0	0	0
285	111.30.141.47	2015-10-13 12:52:35	2015-10-13 13:01:00	1	5	陕西省	安康市	平利县	1		0	1	0	平利县医院	7		0	1	0	0	0	0	1	0	0	0	0	0		2	1	3	2												0	0	0	0	0
286	183.195.232.39	2015-10-13 13:06:54	2015-10-13 13:11:21	1	6	江苏省	南通市	崇川区	1		1	0	0		7		1	0	0	0	0	0	1	0	0	0	0	0		2	3	2	3												0	0	0	0	0
287	219.133.40.14	2015-10-13 13:12:48	2015-10-13 13:17:35	1	5	广东省	汕尾市	海丰县	1		0	0	1		7		0	1	0	0	0	0	1	0	1	0	0	1	基层麻醉网	2	2	3	2												0	0	0	0	0
288	183.195.232.24	2015-10-13 13:06:39	2015-10-13 13:18:45	1	5	河南省	安阳市	北关区	2		0	1	0	安阳市妇幼保健院	5		0	0	1	0	0	0	1	0	0	0	1	0		2	2	2	2								大约10000多例，包括剖宫产。	2000左右	大约六千左右		0	0	0	0	0
289	111.30.131.199	2015-10-13 13:09:10	2015-10-13 13:18:59	1	2	黑龙江省	伊春市	铁力市	2		0	0	1		7		0	0	1	0	0	0	0	0	0	0	1	0		3	3	3	3												0	0	0	1	0
290	183.195.232.17	2015-10-13 13:16:00	2015-10-13 13:25:59	1	5	河南省	周口市	太康县	1		0	1	0	太康县人民医院	5		0	0	1	0	0	0	0	0	0	0	1	0		2	1	3	2										3000+		0	0	0	0	0
291	183.195.233.90	2015-10-13 13:31:34	2015-10-13 13:35:32	1	5	河南省	郑州市	二七区	2		1	0	0		1		0	0	1	0	0	0	0	0	1	0	1	0		2	3	2	2												0	0	0	0	0
292	183.195.232.24	2015-10-13 12:39:38	2015-10-13 13:36:05	1	6	江苏省	南通市	崇川区	2		1	0	0	江苏省南通市妇幼保健院	5		0	0	1	0	1	1	0	0	0	1	1	0		2	2	2	2								8000		4000	2017-02-03	0	0	0	0	0
293	61.53.241.43	2015-10-13 13:29:09	2015-10-13 13:36:22	1	5	河南省	商丘市	睢县	2		0	0	1		7		0	0	1	0	0	0	0	0	0	1	0	0		2	2	2	2								3500	130	1300		0	0	0	0	0
294	111.63.135.12	2015-10-13 11:39:49	2015-10-13 13:43:01	1	5	河北省	邢台市	南和县	1		0	1	0		6	自己学习过	0	0	1	0	0	0	1	0	0	0	0	0		2	2	2	2									100左右			0	0	0	0	0
295	183.195.232.24	2015-10-13 13:39:34	2015-10-13 13:46:08	1	5	山东省	临沂市	兰山区	1		1	0	0	临沂市人民医院	7		0	0	1	0	0	0	1	0	0	0	0	0		2	2	2	3	0	0	0	0	0	1	因人而已					0	0	0	0	0
296	183.195.233.90	2015-10-13 13:42:21	2015-10-13 13:47:03	1	5	河南省	郑州市	新密市	2		0	0	1		7		0	0	1	0	0	0	0	0	1	0	0	0		2	3	2	2											2-3位	0	0	0	0	0
297	111.30.131.199	2015-10-13 11:59:22	2015-10-13 13:49:22	1	5	河北省	保定市	安新县	1		0	1	0	安新县中医医院	7		0	0	1	0	0	0	1	0	0	0	0	0		2	2	2	2												0	0	0	0	0
298	223.66.226.18	2015-10-13 13:54:57	2015-10-13 13:58:12	1	3	江苏省	南通市	崇川区	2		1	0	0	南通市妇幼保健院	5		0	0	1	0	1	1	1	0	0	1	1	0		2	2	1	2	0	1	0	0	0	0						1	1	0	0	0
299	114.111.166.84	2015-10-13 13:50:46	2015-10-13 14:00:17	1	5	北京市	北京市	海淀区	2		0	1	0		7		0	0	1	0	0	0	1	0	0	0	0	0		3	2	3	2												0	0	0	0	0
300	61.49.57.60	2015-10-13 13:56:01	2015-10-13 14:06:33	1	2	北京市	北京市	朝阳区	1		1	0	0	航空总医院	1		0	0	1	0	0	0	1	0	0	1	0	0		2	1	2	2								3911	56	1170	4位	0	0	0	0	0
301	1.60.232.103	2015-10-13 14:09:57	2015-10-13 14:14:29	1	2	黑龙江省	齐齐哈尔市	龙沙区	1		1	0	0	齐齐哈尔市第一医院	7		0	0	1	0	0	0	0	0	0	1	0	0		1	1	3	3												0	1	0	0	0
302	111.30.132.158	2015-10-13 14:14:13	2015-10-13 14:18:56	1	5	陕西省	安康市	汉阴县	1		0	1	0	汉阴县人民医院#	5		0	1	0	0	0	0	0	0	1	0	0	0		2	3	3	2												0	0	0	0	0
303	117.135.149.14	2015-10-13 14:19:45	2015-10-13 14:28:35	1	5	山东省	聊城市	高唐县	1		0	1	0	高唐县中医医院	7		0	0	1	0	0	0	1	0	0	1	0	0		3	3	3	1												0	0	0	0	0
304	221.195.30.5	2015-10-13 14:39:00	2015-10-13 14:46:13	1	4	河北省	沧州市	南皮县	1		0	1	0	南皮县人民医院	7		0	0	1	0	0	0	0	0	0	1	0	0		3	2	2	3								3000左右自然分娩				0	0	1	0	0
305	223.85.132.34	2015-10-13 15:09:50	2015-10-13 15:13:47	1	2	四川省	成都市	武侯区	2		1	0	0		7		0	0	1	0	0	0	1	0	0	0	0	0		2	1	2	2								11000				0	0	0	0	0
306	118.186.147.52	2015-10-13 15:10:15	2015-10-13 15:16:59	1	2	北京市	北京市	西城区	1		1	0	0		7		0	0	1	0	0	0	1	0	0	0	0	0		2	3	2	3								4200	1000	1500	2017-02-05	0	0	0	0	0
307	183.195.232.39	2015-10-13 15:13:17	2015-10-13 15:18:11	1	2	河南省	焦作市	山阳区	1		1	0	0	解放军第91中心医院	5		0	0	1	0	0	0	1	0	1	1	0	0		1	1	2	2												0	0	0	0	0
308	111.30.132.195	2015-10-13 15:10:10	2015-10-13 15:18:19	1	2	河北省	邢台市	桥东区	1		1	0	0	邢台市人民医院	7		0	0	1	0	0	0	0	0	0	1	1	0		3	1	2	2												0	0	0	0	0
309	117.136.92.98	2015-10-13 15:11:13	2015-10-13 15:18:57	1	2	山东省	青岛市	黄岛区	1		0	1	0	青岛开发区第一人民医院	7		0	0	1	0	0	0	0	0	0	0	1	0		2	2	2	2								3000余	400多例	900余例	3一5个	0	0	0	0	0
310	223.104.177.249	2015-10-13 15:10:57	2015-10-13 15:19:21	1	2	辽宁省	大连市	旅顺口区	1		0	1	0		7		0	0	1	0	0	0	0	0	0	1	1	0		2	3	2	2												0	0	0	0	0
311	211.138.116.139	2015-10-13 15:14:45	2015-10-13 15:19:30	1	2	浙江省	宁波市	奉化市	1		0	1	0		7		0	0	0	1	0	0	0	0	0	1	0	0		3	3	2	2											1	0	0	0	1	0
312	219.133.40.16	2015-10-13 15:12:17	2015-10-13 15:22:18	1	2	四川省	成都市	锦江区	2		0	1	0		2		0	0	1	0	0	0	1	0	0	0	0	0		1	2	2	2												0	0	0	0	0
313	120.204.200.42	2015-10-13 15:14:22	2015-10-13 15:22:31	1	2	安徽省	铜陵市	铜官山区	1		1	0	0		7		0	0	1	0	0	0	0	0	0	0	1	0		2	1	2	3											1	0	0	0	0	0
314	111.163.61.116	2015-10-13 15:19:54	2015-10-13 15:23:27	1	2	天津市	天津市	滨海新区	2		0	1	0	塘沽妇产医院	7		0	0	1	0	0	0	1	0	0	0	0	0		2	1	2	2												0	0	0	0	0
315	183.144.8.86	2015-10-13 15:17:38	2015-10-13 15:23:39	1	4	浙江省	绍兴市	越城区	2		1	0	0		7		0	1	0	0	0	0	1	1	1	1	0	0		2	3	3	1	0	1	0	0	0	0					2017-01-02	0	0	0	0	0
316	182.146.50.12	2015-10-13 15:16:01	2015-10-13 15:24:48	1	2	四川省	南充市	高坪区	1		0	1	0		7		0	1	0	0	0	0	0	0	0	1	0	0		1	2	2	1	0	1	0	0	0	0		1000	600	200		0	0	0	0	0
317	182.242.153.121	2015-10-13 15:20:59	2015-10-13 15:24:55	1	5	云南省	昆明市	五华区	7		0	1	0	昆明中英安琪儿妇产医院	1		0	0	1	0	0	0	0	0	0	1	0	0		1	2	2	2												0	0	0	0	0
318	223.85.132.23	2015-10-13 15:22:25	2015-10-13 15:26:20	1	1	四川省	遂宁市	蓬溪县	2		0	0	1	蓬溪县妇幼保健院	3		0	0	1	0	0	0	1	0	0	0	1	0		2	2	2	2												0	0	0	0	0
319	117.135.149.14	2015-10-13 15:17:16	2015-10-13 15:27:31	1	2	山东省	青岛市	城阳区	1		0	1	0		5		0	0	0	1	0	0	1	0	0	1	1	0		3	3	3	3	0	1	0	0	1	0		6000	5	2300	2017-05-10	0	0	0	0	0
320	111.30.132.195	2015-10-13 15:22:22	2015-10-13 15:28:10	1	2	四川省	德阳市	绵竹市	1		1	0	0	绵竹市人民医院	7		0	0	1	0	0	0	1	0	0	0	0	0		1	3	3	3											1	0	0	0	0	0
321	223.104.33.28	2015-10-13 15:23:41	2015-10-13 15:28:18	1	2	安徽省	宿州市	砀山县	1		0	1	0	砀山县人民医院	7		0	0	1	0	0	0	1	0	0	0	0	0		1	1	2	3												0	0	0	0	0
322	112.67.197.168	2015-10-13 15:11:49	2015-10-13 15:28:40	1	1	海南省	海口市	龙华区	7		0	1	0	海南现代妇婴医院	5		0	0	1	0	0	0	0	0	0	0	1	0		3	3	3	1	0	1	0	0	0	0		2680	大约1200例	1120	一对一	0	0	0	0	0
323	183.195.232.39	2015-10-13 15:14:44	2015-10-13 15:29:33	1	4	河南省	濮阳市	范县	2		0	0	1	范县妇幼保健院	5		0	1	0	0	0	0	0	0	0	0	1	0		2	2	3	2												0	0	0	0	0
324	111.30.132.176	2015-10-13 15:23:48	2015-10-13 15:30:59	1	2	北京市	北京市	朝阳区	7		0	1	0		7		0	0	1	0	0	0	1	0	0	0	0	0		1	2	2	2											1	0	0	0	0	0
325	111.30.132.148	2015-10-13 15:26:45	2015-10-13 15:33:45	1	2	黑龙江省	哈尔滨市	道里区	1		0	1	0	哈尔滨市道理区人民医院	5		0	0	1	0	0	0	0	0	0	0	1	0		2	1	3	2												0	0	0	0	0
326	120.204.200.83	2015-10-13 15:21:32	2015-10-13 15:34:13	1	4	山东省	青岛市	市北区	1		1	0	0	青岛市中心医院	7		0	0	1	0	0	1	0	0	0	0	0	0		2	1	2	2	0	0	0	1	0	0		3000	O	0.5	有几个管几个	0	0	0	0	0
327	183.232.118.14	2015-10-13 15:23:51	2015-10-13 15:34:35	1	6	广东省	惠州市	惠城区	1		1	0	0		5		0	0	0	1	0	0	0	0	0	0	0	1	来医院实习后才知道的	1	3	3	1	0	1	0	0	0	0					我们医院一般都是三至四个人管理整个待产室	0	0	0	0	0
328	117.185.27.103	2015-10-13 15:25:15	2015-10-13 15:36:50	1	2	山东省	济南市	天桥区	1		1	0	0		7		0	0	1	0	0	0	1	0	1	1	0	0		1	1	3	3												0	0	1	0	0
329	120.204.201.77	2015-10-13 15:31:35	2015-10-13 15:36:54	1	2	河南省	安阳市	安阳县	1		0	1	0		7		0	0	0	1	0	0	0	0	1	1	0	0		2	1	3	3												0	0	0	0	0
330	183.195.232.24	2015-10-13 15:29:25	2015-10-13 15:37:16	1	2	山东省	菏泽市	曹县	1		0	0	1	青�丶�卫生院	7		0	0	1	0	0	0	1	0	0	0	0	0		2	1	3	2												0	0	0	1	0
331	111.30.132.205	2015-10-13 15:29:12	2015-10-13 15:38:19	1	1	黑龙江省	双鸭山市	尖山区	2		0	1	0	双鸭山市妇幼保健院	7		0	0	1	0	0	0	0	0	1	1	1	0		3	3	2	2								1500	0	1000	1	0	0	1	0	0
332	114.102.106.146	2015-10-13 15:31:58	2015-10-13 15:39:18	1	2	安徽省	马鞍山市	雨山区	1		0	1	0		7		0	0	1	0	0	0	0	0	1	0	0	0		2	1	3	3	0	1	0	0	0	0						0	0	0	0	0
333	111.30.141.47	2015-10-13 15:31:01	2015-10-13 15:40:40	1	5	四川省	成都市	新津县	7		0	0	1	成都川办医院	7		0	0	1	0	0	0	0	0	1	0	0	0		2	2	2	2												0	0	0	0	0
334	112.66.97.162	2015-10-13 15:34:52	2015-10-13 15:41:15	1	1	广东省	东莞市	市辖区	1		0	1	0		5		0	0	1	0	0	0	0	0	0	0	1	0		3	3	3	1	1	0	0	1	0	0		3167		1995		0	1	0	0	0
335	223.71.248.22	2015-10-13 15:35:49	2015-10-13 15:41:44	1	4	北京市	北京市	朝阳区	1		1	0	0		5		0	1	0	0	0	0	0	0	0	0	1	0		1	3	2	2	0	1	0	0	0	0		3911	56	1170	4人	0	0	0	0	0
336	60.222.126.216	2015-10-13 15:33:23	2015-10-13 15:41:57	1	3	山西省	运城市	盐湖区	7		0	0	1	运城崇济医院	4		0	0	1	0	0	0	0	0	0	1	1	0		2	2	2	2												0	0	0	0	0
337	117.175.88.50	2015-10-13 15:33:58	2015-10-13 15:43:05	1	2	重庆市	重庆市	荣昌县	2		0	1	0		7		0	0	1	0	0	0	1	0	0	0	0	0		2	1	2	3								2000左右	60	1000左右	2017-01-02	0	0	1	0	0
338	103.230.0.181	2015-10-13 15:39:00	2015-10-13 15:43:21	1	4	北京市	北京市	朝阳区	1		1	0	0	航空总医院	5		0	0	1	0	0	0	0	0	0	0	1	0		2	2	2	2								3911	56	1170	4	0	0	0	0	0
339	106.74.25.72	2015-10-13 15:39:12	2015-10-13 15:46:03	1	2	内蒙古自治区	包头市	昆都仑区	1		1	0	0	内蒙古包钢医院	7		0	0	1	0	0	0	0	0	1	0	0	0		2	3	2	3												0	0	0	1	0
340	124.156.73.173	2015-10-13 15:36:57	2015-10-13 15:48:32	1	2	河北省	唐山市	路北区	1		1	0	0	唐山市中医医院	5		0	0	1	0	0	0	0	0	0	0	1	0		2	1	2	2								750	40	420	2017-01-02	0	0	0	0	0
341	182.131.10.30	2015-10-13 15:43:10	2015-10-13 15:50:44	1	2	贵州省	黔西南布依族苗族自治州	兴义市	1		1	0	0		7		0	0	1	0	0	0	0	1	0	0	0	0		2	3	3	3	0	0	0	0	1	0		3000	0	1200	不确定	0	0	0	0	1
342	61.178.71.26	2015-10-13 15:40:11	2015-10-13 15:51:30	1	6	甘肃省	兰州市	七里河区	2		1	0	0	甘肃省妇幼保健院	5		0	1	0	0	0	0	0	0	0	0	1	0		2	1	2	2												0	0	0	0	0
343	36.49.131.66	2015-10-13 15:45:20	2015-10-13 15:52:25	1	2	吉林省	四平市	铁西区	7		0	1	0	四平神农医院	5		0	0	1	0	0	0	1	0	0	0	0	0		2	2	3	2											1位	0	0	0	0	0
344	180.99.112.22	2015-10-13 15:46:25	2015-10-13 15:53:50	1	2	江苏省	宿迁市	宿城区	1		1	0	0	宿迁市第一人民医院	7		0	0	1	0	0	0	0	0	0	0	0	1	以前的医院有这个活动举办	3	1	2	2											2017-02-03	0	0	0	0	1
345	111.30.132.195	2015-10-13 15:47:40	2015-10-13 15:54:23	1	4	广西壮族自治区	柳州市	柳北区	1		1	0	0	广西科技大学第一附属医院	5		0	0	1	0	0	0	0	0	1	0	0	0		3	2	3	3												0	0	0	0	0
346	117.136.75.161	2015-10-13 15:49:58	2015-10-13 15:54:42	1	2	福建省	福州市	鼓楼区	2		1	0	0		7		0	0	1	0	0	0	1	0	0	0	0	0		2	2	2	2												0	0	0	0	0
347	140.207.185.126	2015-10-13 15:45:14	2015-10-13 15:56:15	1	5	河南省	郑州市	金水区	7		0	1	0		7		0	0	1	0	0	0	0	0	0	1	0	0		2	2	2	2												0	0	0	0	0
348	183.232.90.37	2015-10-13 15:33:57	2015-10-13 15:58:19	1	6	广东省	湛江市	吴川市	2		0	1	0	吴川市妇幼保健院1	7		0	1	0	0	0	0	0	0	0	1	0	0		2	2	1	2											1个	0	0	0	0	0
349	49.114.36.207	2015-10-13 15:52:35	2015-10-13 16:00:11	1	2	河南省	郑州市	金水区	1		1	0	0	河南省人民医院	5		0	0	1	0	0	0	0	0	0	0	1	0		2	1	3	2												0	0	0	0	0
350	183.232.90.38	2015-10-13 15:54:14	2015-10-13 16:02:16	1	2	广东省	佛山市	高明区	2		1	0	0		5		0	0	0	1	0	0	0	0	0	1	0	0		1	2	2	2	0	1	0	0	0	0		2000			2-3个	0	0	0	0	0
351	111.30.132.195	2015-10-13 15:51:35	2015-10-13 16:03:22	1	2	河北省	沧州市	肃宁县	7		0	1	0		7		0	0	1	0	0	0	1	0	0	0	0	0		2	1	3	2								600	0	156		0	0	0	1	0
352	58.219.193.50	2015-10-13 15:53:40	2015-10-13 16:03:31	1	4	江苏省	盐城市	盐都区	1		1	0	0		7		0	0	1	0	0	0	1	0	0	0	0	0		3	2	3	2								5500		2000	5到6位	0	0	0	0	0
353	111.161.59.195	2015-10-13 15:57:33	2015-10-13 16:04:21	1	2	陕西省	西安市	雁塔区	1		0	1	0	陕西省康复医院	7		0	0	1	0	0	0	1	0	0	0	0	0		3	3	2	2												0	0	0	0	0
354	183.195.232.37	2015-10-13 15:59:58	2015-10-13 16:05:24	1	2	河南省	南阳市	卧龙区	1		0	1	0		5		0	0	1	0	0	0	0	0	1	1	1	0		3	2	2	3												0	0	0	0	0
355	125.84.53.133	2015-10-13 15:57:22	2015-10-13 16:07:26	1	6	重庆市	重庆市	长寿区	1		0	1	0		7		0	0	1	0	0	0	0	0	0	0	0	1	曾经是产科医生，接触过无痛分娩	3	3	2	2												0	0	0	0	0
356	125.43.34.2	2015-10-13 16:01:18	2015-10-13 16:09:28	1	2	河南省	洛阳市	西工区	1		0	1	0		7		0	0	1	0	0	0	1	0	0	0	0	0		2	1	2	2												0	0	0	0	0
357	222.89.48.24	2015-10-13 15:55:46	2015-10-13 16:11:11	1	2	河南省	周口市	郸城县	2		0	1	0	郸城县妇幼保健院	5		0	1	0	0	0	0	0	0	0	0	0	1	丁香园	3	1	1	3	0	1	0	0	0	0		7648	0.我们用的是瑞芬静脉注射麻醉	3117	没有助产士，接生的是医师	0	0	0	0	0
358	111.30.132.212	2015-10-13 16:05:10	2015-10-13 16:12:00	1	4	北京市	北京市	朝阳区	1		1	0	0	航空总医院	2		0	0	1	0	0	1	0	0	0	1	0	0		3	2	3	2								3911	56人	1170人	4人	0	0	0	0	0
359	223.71.248.22	2015-10-13 16:05:58	2015-10-13 16:12:53	1	4	北京市	北京市	朝阳区	1		0	1	0	航空总医院	2		0	0	1	0	0	0	0	0	0	1	0	0		1	1	1	2	0	0	0	0	1	0		3911	56	1170	4人	0	0	0	0	0
360	111.30.132.146	2015-10-13 16:09:53	2015-10-13 16:13:12	1	4	北京市	北京市	朝阳区	1		1	0	0	航空总医院	2		0	1	0	0	0	1	0	0	0	0	0	0		2	2	2	2	0	1	0	0	0	0		3911	56	1710	4	0	0	0	0	0
361	117.136.66.77	2015-10-13 15:54:44	2015-10-13 16:16:18	1	6	江苏省	无锡市	江阴市	1		0	1	0		2		0	0	1	0	0	0	1	0	0	0	0	0		2	2	2	2								800	200	28.3	3	0	0	0	0	0
362	112.17.236.97	2015-10-13 16:10:30	2015-10-13 16:16:29	1	2	湖北省	宜昌市	伍家岗区	2		0	1	0		5		0	0	1	0	0	0	0	0	0	0	1	0		2	1	3	2								1800多人次			2017-02-03	0	0	0	0	0
363	223.71.248.22	2015-10-13 16:21:01	2015-10-13 16:23:51	1	4	北京市	北京市	朝阳区	1		1	0	0	航空总医院	2		0	0	1	0	0	1	0	0	0	1	0	0		3	3	3	3								3911	56	1170	4人	1	0	0	0	0
364	117.135.149.14	2015-10-13 16:00:34	2015-10-13 16:24:17	1	2	河南省	郑州市	金水区	1		0	1	0		5		0	0	1	0	0	0	0	0	0	0	1	0		2	2	3	3	0	1	0	0	0	0		1400	10	590	1	0	0	0	0	0
365	223.104.14.81	2015-10-13 16:19:34	2015-10-13 16:27:24	1	4	山西省	太原市	杏花岭区	1		1	0	0	山西省中西医结合医院	5		0	0	1	0	0	0	0	0	0	0	1	0		2	2	2	2								2248	8	756	2，3名	0	0	0	0	0
366	61.49.57.55	2015-10-13 16:19:25	2015-10-13 16:27:46	1	2	广西壮族自治区	桂林市	全州县	7		0	1	0		7		0	1	0	0	0	0	1	0	0	0	0	0		2	1	3	2								2000		800	2017-03-05	0	0	0	0	0
367	125.39.210.31	2015-10-13 16:19:43	2015-10-13 16:34:19	1	1	辽宁省	营口市	盖州市	2		0	1	0	盖州市妇幼保健院	2		0	0	1	0	0	0	0	0	0	0	1	0		2	2	2	2	0	0	0	1	0	0		3126例	308例	1248例	1位	0	0	0	0	0
368	118.244.190.45	2015-10-13 16:30:20	2015-10-13 16:37:20	1	2	北京市	北京市	昌平区	1		1	0	0		7		0	1	0	0	0	0	0	0	1	1	1	0		2	2	1	1	1	1	0	0	0	0		1700	4	700	3	0	0	0	0	0
369	120.204.200.42	2015-10-13 16:31:12	2015-10-13 16:38:22	1	5	河南省	洛阳市	孟津县	1		0	1	0	孟津县人民医院	7		0	0	1	0	0	0	0	0	0	1	0	0		2	2	2	2												0	0	0	0	0
370	101.226.125.114	2015-10-13 16:32:29	2015-10-13 16:38:58	1	2	浙江省	杭州市	余杭区	7		0	1	0		7		0	0	1	0	0	0	0	0	0	0	0	1	没听说过	2	2	2	2												0	0	1	1	0
371	183.232.90.37	2015-10-13 16:36:07	2015-10-13 16:42:40	1	4	广西壮族自治区	南宁市	青秀区	1		0	1	0		5		0	0	1	0	0	0	0	0	0	1	0	0		1	2	2	3												0	0	0	0	0
372	112.11.103.233	2015-10-13 16:36:51	2015-10-13 16:43:20	1	4	浙江省	嘉兴市	海盐县	2		0	1	0	海盐县妇幼保健院	7		0	0	1	0	0	0	1	1	1	0	0	0		2	1	2	2									400例	400左右	2位	0	0	0	0	0
373	111.30.132.148	2015-10-13 16:43:12	2015-10-13 16:48:11	1	5	河北省	邢台市	沙河市	1		0	1	0		7		0	0	1	0	0	0	1	0	0	0	0	0		2	2	3	2												0	0	0	0	0
374	153.0.6.157	2015-10-13 16:43:34	2015-10-13 16:52:00	1	4	海南省	海口市	琼山区	2		1	0	0	海南省妇幼保健院	5		0	0	1	0	0	0	1	0	0	0	0	0		3	1	2	3	0	1	0	0	0	1	远期不良反应不明	3000	30	大约百分之五十	四位	1	0	0	0	0
375	111.30.132.212	2015-10-13 16:45:42	2015-10-13 16:52:04	1	5	陕西省	安康市	汉阴县	1		0	1	0		7		0	0	0	1	0	0	0	0	0	1	0	0		3	2	1	2												0	0	0	0	0
376	111.30.132.205	2015-10-13 16:50:03	2015-10-13 16:54:29	1	4	上海市	上海市	普陀区	1		0	1	0		7		0	0	1	0	0	0	0	0	1	1	1	0		2	2	3	2												0	0	0	0	0
377	117.136.75.152	2015-10-13 16:50:52	2015-10-13 16:56:59	1	4	福建省	福州市	鼓楼区	1		1	0	0		5		0	0	1	0	0	0	1	0	1	1	0	0		3	1	3	3	0	1	0	0	0	0		3600			2017-02-03	0	0	0	0	0
378	211.136.233.158	2015-10-13 16:52:16	2015-10-13 16:59:06	1	2	湖南省	益阳市	桃江县	2		0	1	0	桃江县妇幼保健院	7		0	0	1	0	0	0	0	0	1	0	0	0		3	3	2	3	0	1	0	0	0	0		2000	100	30	1	0	0	0	0	0
379	111.30.131.199	2015-10-13 16:53:00	2015-10-13 16:59:25	1	2	陕西省	宝鸡市	眉县	1		0	1	0	眉县人民医院	7		0	0	1	0	0	0	1	0	0	0	0	0		1	1	2	2												0	0	0	0	0
380	117.136.94.100	2015-10-13 16:50:59	2015-10-13 17:01:43	1	2	山东省	菏泽市	单县	2		0	0	1	单县妇幼保健院	7		0	0	0	1	0	0	1	0	0	0	0	0		3	2	3	2												0	0	0	0	0
381	110.156.200.242	2015-10-13 17:03:40	2015-10-13 17:08:36	1	2	新疆维吾尔自治区	乌鲁木齐市	沙依巴克区	1		1	0	0	新疆自治区职业病医院	5		0	1	0	0	0	0	0	0	0	0	0	1	中华妇产科网	3	2	2	3	0	1	0	0	0	0					1对1	0	0	1	1	0
382	223.104.11.49	2015-10-13 17:07:03	2015-10-13 17:12:13	1	4	陕西省	宝鸡市	渭滨区	2		1	0	0	宝鸡市妇幼保健院	5		0	1	0	0	0	0	0	0	0	1	0	0		3	1	3	3	1	1	0	0	0	0		5000			3	0	0	0	0	0
383	218.203.63.230	2015-10-13 17:08:43	2015-10-13 17:14:27	1	2	黑龙江省	哈尔滨市	南岗区	1		1	0	0		7		0	0	0	1	0	0	1	0	0	0	0	0		3	2	1	2								1500				0	1	0	0	0
384	111.161.59.193	2015-10-13 17:18:22	2015-10-13 17:23:33	1	2	陕西省	宝鸡市	岐山县	1		0	1	0	西机医院#	7		0	0	0	1	0	0	1	0	1	0	0	0		1	1	3	2												0	0	0	0	0
385	183.195.233.181	2015-10-13 17:25:05	2015-10-13 17:32:53	1	2	上海市	上海市	浦东新区	1		1	0	0		7		0	0	1	0	0	0	1	1	1	0	0	0		1	1	2	2								3000	15	1500	2	0	0	0	0	0
386	223.96.156.32	2015-10-13 17:27:59	2015-10-13 17:33:19	1	4	山东省	枣庄市	市中区	2		1	0	0	枣庄市妇幼保健院	3		0	1	0	0	0	0	0	0	0	1	0	0		2	1	2	3	0	0	1	0	0	0					3	0	0	0	0	0
387	120.207.15.207	2015-10-13 17:29:02	2015-10-13 17:39:40	1	2	山西省	临汾市	侯马市	1		0	1	0		7		0	0	1	0	0	0	0	0	0	1	0	0		2	2	2	2												0	0	0	0	0
388	117.135.170.67	2015-10-13 17:33:33	2015-10-13 17:44:55	1	5	河南省	安阳市	汤阴县	1		0	1	0	汤阴县医院	7		0	0	1	0	0	0	0	0	0	1	0	0		2	3	3	2												0	0	0	0	0
389	124.161.23.60	2015-10-13 17:40:19	2015-10-13 17:50:20	1	2	重庆市	重庆市	渝北区	7		0	0	1	重庆德安医院	7		0	0	1	0	0	0	1	0	1	0	1	0		2	3	2	2												0	0	1	0	0
390	223.85.132.23	2015-10-13 17:49:33	2015-10-13 17:53:33	1	5	四川省	成都市	都江堰市	2		0	1	0	都江堰市妇幼保健院	5		0	0	1	0	1	0	0	0	1	0	1	0		2	2	2	2												0	0	0	0	0
391	27.214.79.204	2015-10-13 17:47:22	2015-10-13 17:55:04	1	4	山东省	潍坊市	安丘市	1		0	1	0	安丘��人民医院	7		0	0	1	0	0	0	1	0	0	0	0	0		2	3	2	3												0	0	0	0	0
392	14.17.37.146	2015-10-13 17:45:09	2015-10-13 17:58:00	1	6	广东省	揭阳市	普宁市	2		1	0	0	妇幼保健院	7		0	0	0	1	1	0	1	1	1	0	0	0		1	3	1	3												0	0	1	0	0
393	14.17.37.161	2015-10-13 17:37:30	2015-10-13 17:58:56	1	1	广西壮族自治区	百色市	德保县	2		0	1	0	德保县妇幼保健院	7		0	0	0	1	0	0	0	0	0	0	0	1	刚刚才听说	2	2	3	2								1500	10	500		0	0	0	0	0
394	125.39.208.232	2015-10-13 17:54:17	2015-10-13 18:02:07	1	5	四川省	广安市	岳池县	1		0	1	0	岳池县中医医院	5		0	0	1	0	0	0	0	0	0	0	0	1	网络学习	2	1	2	2												0	0	0	0	0
395	111.161.52.27	2015-10-13 17:52:24	2015-10-13 18:02:08	1	2	山西省	晋中市	寿阳县	1		0	1	0	寿阳县人民医院	7		0	0	1	0	0	0	1	0	0	0	1	0		2	2	2	2								1800	3	630	2-3例	0	0	0	0	1
396	113.200.85.172	2015-10-13 16:10:38	2015-10-13 18:04:07	1	4	陕西省	西安市	雁塔区	1		1	0	0		7		0	0	1	0	0	0	1	0	0	1	0	0		1	1	2	2											3	0	0	0	0	0
397	183.232.118.16	2015-10-13 18:05:09	2015-10-13 18:10:32	1	3	湖北省	荆州市	沙市区	1		1	0	0		7		0	0	1	0	0	0	0	0	1	0	0	0		1	1	3	2												0	0	1	0	0
398	223.85.132.24	2015-10-13 17:58:19	2015-10-13 18:11:12	1	4	新疆维吾尔自治区	喀什地区	喀什市	1		1	0	0	喀什地区第二人民医院	7		0	0	0	1	0	0	0	0	0	0	0	1	看到此问卷调查后	3	1	3	3	0	1	0	0	0	0		2500	0	1298	5	0	0	0	1	0
399	125.39.210.31	2015-10-13 18:06:23	2015-10-13 18:11:13	1	2	重庆市	重庆市	渝中区	1		1	0	0		5		0	0	1	0	0	0	1	0	1	1	1	0		1	1	2	2								3200	300	2000		0	0	0	0	0
400	220.179.61.66	2015-10-13 18:05:01	2015-10-13 18:12:14	1	4	安徽省	宿州市	��桥区	1		1	0	0	市立医院	7		0	0	1	0	0	0	1	0	0	0	0	0		1	3	3	2												0	0	0	0	0
401	101.226.125.15	2015-10-13 18:05:27	2015-10-13 18:15:51	1	2	江苏省	南京市	江宁区	7		0	1	0		7		0	0	1	0	0	0	1	0	0	0	0	0		1	1	2	1	0	1	0	0	0	0						0	0	0	0	0
402	60.210.219.65	2015-10-13 18:09:29	2015-10-13 18:18:23	1	4	山东省	潍坊市	奎文区	1		1	0	0		7		0	0	1	0	0	0	0	0	1	0	0	0		2	2	3	2								2000		0.4		0	0	0	0	0
403	120.198.202.48	2015-10-13 18:04:52	2015-10-13 18:19:30	1	2	青海省	西宁市	城北区	1		0	1	0		7		0	0	1	0	0	0	1	0	0	0	0	0		1	1	1	2											1---5	0	0	0	0	0
404	101.226.125.108	2015-10-13 18:16:30	2015-10-13 18:22:39	1	2	江苏省	盐城市	阜宁县	1		0	1	0		7		0	1	0	0	0	0	0	0	0	1	0	0		3	3	3	2												0	0	0	0	0
405	117.136.44.1	2015-10-13 18:17:33	2015-10-13 18:25:20	1	5	河南省	许昌市	许昌县	2		0	0	1	许昌县妇幼保健院	5		0	0	1	0	0	0	0	0	0	1	0	0		2	2	1	2	0	1	0	0	0	0						0	0	1	0	0
406	123.147.244.62	2015-10-13 18:18:43	2015-10-13 18:27:24	1	2	重庆市	重庆市	巴南区	6	妇幼保健院	0	1	0	巴南区妇幼保健院	5		0	0	1	0	0	0	0	0	0	0	1	0		2	2	3	2												0	0	0	0	0
407	112.14.98.21	2015-10-13 18:26:53	2015-10-13 18:30:40	1	5	浙江省	温州市	瑞安市	2		0	1	0	瑞安市妇幼保健院	1		0	0	1	0	0	0	0	0	1	0	0	0		2	2	2	2								12000	2500	4000	2017-02-03	0	0	0	0	0
408	106.40.21.141	2015-10-13 18:23:52	2015-10-13 18:32:52	1	2	内蒙古自治区	通辽市	科尔沁区	1		1	0	0		7		0	0	1	0	0	0	0	0	1	0	0	0		3	3	2	2								1000余	不到10	500	2017-01-02	0	0	0	1	0
409	61.49.56.48	2015-10-13 18:26:50	2015-10-13 18:33:18	1	5	河北省	沧州市	南皮县	1		0	1	0	南皮县人民医院	7		0	0	0	1	0	0	1	0	1	1	0	0		3	3	2	2												0	0	0	0	0
410	101.226.125.115	2015-10-13 18:27:09	2015-10-13 18:34:34	1	5	河南省	安阳市	滑县	2		0	1	0	滑县妇幼保健院	2		0	0	1	0	0	0	0	0	0	0	1	0		1	2	2	2								0.45	1000个左右	2400左右	1至2个	0	0	0	0	0
411	183.222.133.189	2015-10-13 18:29:05	2015-10-13 18:36:27	1	5	四川省	眉山市	青神县	1		0	1	0		7		0	0	1	0	0	0	0	0	1	1	0	0		3	3	3	2												0	0	0	0	0
412	125.39.57.39	2015-10-13 18:32:36	2015-10-13 18:36:58	1	2	河北省	邢台市	桥东区	1		1	0	0		5		0	0	1	0	0	0	0	0	0	1	1	0		2	2	3	2												0	0	0	0	0
413	101.226.102.237	2015-10-13 18:30:03	2015-10-13 18:38:26	1	5	安徽省	亳州市	利辛县	6	乡镇医院	0	0	1		5		0	0	1	0	0	0	0	0	0	1	0	0		2	3	2	3								1000多	0	200左右		0	0	0	0	0
414	14.204.0.203	2015-10-13 18:30:57	2015-10-13 18:38:26	1	5	云南省	昆明市	西山区	1		0	1	0		7		0	0	1	0	0	0	1	0	1	1	0	0		3	3	3	2												0	0	0	0	0
415	61.186.173.193	2015-10-13 18:33:17	2015-10-13 18:38:29	1	2	重庆市	重庆市	沙坪坝区	1		1	0	0	西南医院	7		0	0	1	0	0	0	1	0	1	0	0	0		1	1	2	2								近6000	80%以上	0.5	2个	0	0	0	0	0
416	42.228.161.80	2015-10-13 18:33:22	2015-10-13 18:39:40	1	5	河南省	新乡市	延津县	1		0	1	0	延津县人民医院	5		0	0	1	0	0	0	0	0	0	0	1	0		2	1	2	2											3到5个	0	0	0	0	0
417	183.232.90.36	2015-10-13 18:32:53	2015-10-13 18:39:49	1	2	福建省	福州市	仓山区	1		1	0	0		7		0	0	1	0	0	0	0	0	0	1	1	0		2	2	2	2												0	0	0	0	0
418	111.161.52.28	2015-10-13 18:31:33	2015-10-13 18:40:57	1	5	江西省	上饶市	信州区	1		0	0	1	信州区沙溪医院	5		0	0	1	0	0	0	0	0	0	0	1	0		2	2	2	2								823	2	189		0	0	0	0	0
419	117.136.45.181	2015-10-13 18:32:23	2015-10-13 18:41:17	1	2	江苏省	泰州市	泰兴市	1		1	0	0		7		0	0	1	0	0	0	0	0	0	0	1	0		2	2	2	2								4300	600	1600，44％	1～2	0	0	0	0	0
420	223.85.132.24	2015-10-13 18:34:07	2015-10-13 18:43:43	1	5	新疆维吾尔自治区	伊犁哈萨克自治州	伊宁县	1		0	1	0		7		0	0	1	0	0	0	0	0	0	1	0	0		2	3	2	2												0	0	0	0	0
421	61.49.57.55	2015-10-13 18:38:50	2015-10-13 18:46:03	1	5	江西省	宜春市	袁州区	6	中医院	1	0	0	江西省宜春市中医院	7		0	0	0	1	0	0	1	0	0	0	1	0		2	2	2	3												0	0	0	1	0
422	111.161.59.195	2015-10-13 18:47:02	2015-10-13 18:49:54	1	5	河北省	沧州市	运河区	2		0	1	0		7		0	0	1	0	0	0	1	0	0	0	0	0		2	2	2	2												0	0	1	0	0
423	183.232.90.38	2015-10-13 18:47:14	2015-10-13 18:52:40	1	5	福建省	厦门市	思明区	1		1	0	0		7		0	0	1	0	0	0	0	0	1	0	0	0		2	2	2	2											3	0	0	0	0	0
424	117.136.66.36	2015-10-13 18:44:49	2015-10-13 18:52:56	1	6	江苏省	南通市	崇川区	7		1	0	0		7		0	0	1	0	0	0	0	0	0	1	0	0		3	3	2	3												0	0	0	0	0
425	111.30.132.212	2015-10-13 18:40:58	2015-10-13 18:53:00	1	5	北京市	北京市	海淀区	1		1	0	0	海军总医院	6	没参加，但是从2008年开始关注，现在负责产科麻醉	0	0	1	0	0	0	0	0	0	0	0	1	05年开始有，一直没做起来	2	1	2	2								不知道，大约是3000,我是今年才开始的。			3到4名产妇	0	0	0	0	0
426	101.226.102.237	2015-10-13 18:49:48	2015-10-13 18:55:09	1	5	浙江省	金华市	武义县	2		0	1	0	浙江省武义县妇幼保健院	5		0	0	1	0	0	0	1	0	0	1	1	0		3	2	2	2										980		0	0	0	0	0
427	183.232.90.36	2015-10-13 18:51:25	2015-10-13 18:55:40	1	2	广东省	广州市	白云区	1		1	0	0	南方医院	5		0	1	0	0	0	0	0	0	0	1	1	0		3	3	1	2												0	0	0	0	0
428	211.136.233.161	2015-10-13 18:51:30	2015-10-13 18:57:47	1	2	湖北省	武汉市	洪山区	1		1	0	0		7		0	0	1	0	0	0	0	0	1	0	0	0		2	1	2	2											2~3个	0	0	0	0	0
429	125.88.122.103	2015-10-13 17:12:07	2015-10-13 18:59:55	1	5	广东省	韶关市	乐昌市	1		0	1	0	乐昌市人民医院	5		0	0	1	0	0	0	0	0	0	0	1	0		3	3	2	2								1500	200	800	2017-01-02	0	0	0	0	0
430	111.30.132.148	2015-10-13 18:59:50	2015-10-13 19:03:35	1	5	北京市	北京市	大兴区	7		1	0	0	北京爱育华妇儿医院	7		0	0	1	0	0	0	0	0	0	0	1	0		2	2	2	2											2个管理1位产妇	0	0	1	0	0
431	49.71.230.235	2015-10-13 18:33:45	2015-10-13 19:07:51	1	2	江苏省	泰州市	海陵区	1		1	0	0		7		0	0	1	0	0	0	0	0	1	0	0	0		2	1	3	2											2017-01-02	0	0	0	0	0
432	101.226.125.109	2015-10-13 18:57:31	2015-10-13 19:08:02	1	5	上海市	上海市	闵行区	1		1	0	0		7		0	0	1	0	0	0	0	0	0	1	0	0		3	2	2	2								1000	20	600	2	0	0	1	0	0
433	101.226.125.116	2015-10-13 19:03:55	2015-10-13 19:12:55	1	5	安徽省	合肥市	蜀山区	1		0	1	0	安徽省红十字会医院	7		0	0	1	0	0	0	0	0	1	0	0	0		2	2	2	2												0	0	0	1	0
434	101.226.125.109	2015-10-13 19:05:44	2015-10-13 19:13:29	1	5	河南省	驻马店市	遂平县	1		0	1	0	遂平县人民医院	7		0	0	1	0	0	0	0	0	0	0	1	0		2	2	3	3	0	1	0	0	0	0				2800		0	0	1	0	0
435	101.226.69.109	2015-10-13 19:08:58	2015-10-13 19:16:48	1	5	河南省	安阳市	殷都区	1		1	0	0		7		0	0	0	1	0	0	1	0	0	0	0	0		1	1	1	2												0	0	0	1	0
436	124.229.146.239	2015-10-13 19:09:40	2015-10-13 19:17:24	1	4	湖南省	永州市	零陵区	1		0	1	0	永州市第四人民医院	7		0	0	1	0	0	0	0	0	0	1	0	0		2	1	3	2											7-8个	0	0	0	0	0
437	58.217.30.165	2015-10-13 19:06:15	2015-10-13 19:17:51	1	2	江苏省	镇江市	句容市	1		0	1	0	句容市人民医院	2		0	0	1	0	0	0	0	0	0	0	0	1	好医生继续教育	2	2	2	2								2000个	40例	1200个左右		0	0	0	0	0
438	125.39.57.39	2015-10-13 19:15:49	2015-10-13 19:21:01	1	2	辽宁省	沈阳市	沈河区	2		1	0	0	沈阳市妇婴医院	7		0	0	1	0	0	0	0	0	1	0	0	0		2	2	2	2								17000#	5000多	9000	2017-01-02	0	0	0	0	0
439	183.232.90.38	2015-10-13 19:07:04	2015-10-13 19:21:50	1	2	广东省	深圳市	宝安区	1		1	0	0		5		0	0	1	0	0	0	0	0	0	1	1	0		3	2	2	2								3000	10	1200	1一2	0	0	0	0	0
440	111.30.131.199	2015-10-13 19:11:15	2015-10-13 19:24:00	1	2	四川省	遂宁市	大英县	1		0	1	0		5		0	1	0	0	0	0	0	0	0	0	1	0		2	1	3	2								1100	10	500	2	0	0	0	0	0
441	101.226.125.15	2015-10-13 19:08:49	2015-10-13 19:24:05	1	5	江西省	吉安市	泰和县	1		0	1	0	泰和县人民医院	7		0	0	1	0	0	0	0	0	1	0	0	0		2	2	1	2								1200个	无	500		0	0	0	0	0
442	112.239.16.188	2015-10-13 19:20:48	2015-10-13 19:28:37	1	1	山东省	枣庄市	市中区	1		0	0	1		7		0	1	0	0	1	0	0	0	0	1	0	0		2	2	2	2								1000	79	350	1	0	0	0	0	0
443	101.226.125.118	2015-10-13 18:58:53	2015-10-13 19:30:13	1	2	山东省	淄博市	周村区	1		0	1	0	山东省淄博市周村区人民医院#	2		0	0	1	0	0	0	0	0	1	0	1	0		2	3	2	2												0	1	0	0	0
444	125.39.57.39	2015-10-13 19:25:40	2015-10-13 19:31:50	1	5	河北省	沧州市	泊头市	1		0	1	0	泊头市医院	7		0	0	1	0	0	0	1	0	0	0	0	0		2	2	2	2												0	0	0	0	0
445	101.226.61.190	2015-10-13 19:24:48	2015-10-13 19:31:54	1	5	安徽省	合肥市	长丰县	1		0	1	0	合肥市长丰县人民医院	5		0	0	1	0	0	0	1	0	0	0	0	0		2	2	2	2								600	0	300	3	0	0	0	0	0
446	101.226.68.141	2015-10-13 19:08:36	2015-10-13 19:32:18	1	4	安徽省	阜阳市	颍州区	1		0	1	0		5		0	0	1	0	0	0	0	1	1	0	1	0		3	1	1	1	0	1	0	1	0	0						0	1	0	0	0
447	110.17.170.123	2015-10-13 19:30:38	2015-10-13 19:36:01	1	2	内蒙古自治区	鄂尔多斯市	东胜区	6	专科医院	0	1	0	鄂尔多斯第二人民医院	7		0	0	1	0	0	0	0	0	1	0	0	0		2	2	3	3								380	10	180		0	0	1	0	0
448	111.161.57.163	2015-10-13 19:28:35	2015-10-13 19:38:48	1	5	山西省	太原市	迎泽区	6	职工医院	0	1	0		7		0	0	0	1	0	0	1	0	0	0	0	0		3	3	1	3	0	1	0	0	0	0						0	0	0	0	0
449	125.39.57.38	2015-10-13 19:28:22	2015-10-13 19:40:37	1	2	山西省	太原市	小店区	2		0	1	0	太航医院	5		0	0	1	0	0	0	0	1	1	1	1	0		2	1	2	2								6000	2042	2305		0	0	0	0	0
450	111.161.59.193	2015-10-13 19:35:41	2015-10-13 19:43:35	1	4	河北省	保定市	北市区	1		1	0	0		5		0	0	1	0	0	0	1	0	0	0	0	0		3	2	1	2								2500	20	1500	2017-01-02	0	0	0	0	0
451	111.161.57.163	2015-10-13 19:45:38	2015-10-13 19:51:53	1	2	黑龙江省	哈尔滨市	尚志市	1		0	1	0		7		0	0	0	1	0	0	1	0	0	1	0	0		2	2	1	3	0	1	0	0	0	0						0	0	0	0	1
452	221.207.37.103	2015-10-13 19:46:09	2015-10-13 19:53:44	1	5	甘肃省	兰州市	七里河区	1		1	0	0	兰州军区兰州总医院	7		0	0	1	0	0	0	0	0	0	1	0	0		2	2	2	2												0	0	0	0	0
453	101.226.125.119	2015-10-13 19:49:56	2015-10-13 19:53:59	1	4	安徽省	安庆市	桐城市	1		0	1	0		7		0	1	0	0	0	1	0	0	0	0	0	0		2	2	2	3	0	1	0	0	0	0		2000			3一8	0	0	1	0	0
454	182.88.108.171	2015-10-13 19:51:37	2015-10-13 19:55:03	1	2	广西壮族自治区	南宁市	青秀区	2		1	0	0		7		0	0	1	0	0	0	1	0	0	0	0	0		1	2	2	2												0	0	0	0	0
455	183.232.118.16	2015-10-13 19:47:51	2015-10-13 20:02:40	1	5	海南省	省直辖县级行政单位	万宁市	1		0	1	0	万宁市人民医院	6	网络学习	0	0	1	0	0	0	0	0	1	0	0	0		2	1	2	2								4000多例	无	1400多例		0	0	0	1	0
456	112.98.232.147	2015-10-13 19:57:26	2015-10-13 20:03:00	1	2	黑龙江省	黑河市	爱辉区	1		1	0	0	黑河市第一人民医院	7		0	1	0	0	0	0	0	0	0	1	1	0		1	1	1	2								978	15	616	没有助产士	0	0	0	0	1
457	111.161.59.193	2015-10-13 19:57:43	2015-10-13 20:03:33	1	2	黑龙江省	哈尔滨市	尚志市	1		0	1	0	尚志市人民医院	7		0	0	1	0	0	0	1	0	0	0	0	0		2	1	3	3												0	0	0	0	0
458	112.101.152.253	2015-10-13 19:58:22	2015-10-13 20:05:35	1	4	黑龙江省	鸡西市	鸡冠区	1		1	0	0		7		0	0	0	1	0	0	0	0	0	1	0	0		3	3	2	3								500	0	0.7		0	0	0	0	1
459	101.226.61.184	2015-10-13 19:59:29	2015-10-13 20:05:37	1	1	江苏省	南通市	如东县	1		0	0	1		7		1	0	0	0	0	0	0	0	0	1	0	0		3	3	3	3												0	0	0	1	0
460	125.39.210.27	2015-10-13 20:06:49	2015-10-13 20:13:01	1	4	河北省	邢台市	巨鹿县	1		0	1	0		7		0	0	1	0	0	0	0	0	0	1	0	0		3	1	3	3												0	0	0	0	0
461	110.231.229.178	2015-10-13 20:00:22	2015-10-13 20:15:32	1	2	河北省	唐山市	路南区	2		1	0	0	唐山市妇幼保健院	1		0	0	1	0	0	0	1	0	0	0	1	0		3	3	2	2								8000-10000			一个	0	0	0	0	0
462	101.226.125.118	2015-10-13 20:09:38	2015-10-13 20:17:14	1	2	安徽省	池州市	贵池区	6	民营医院（妇产专科医院）	0	1	0	池州现代妇产科医院	7		0	0	1	0	0	0	0	0	1	0	0	0		3	2	2	2												0	0	0	0	0
463	101.226.125.120	2015-10-13 20:07:58	2015-10-13 20:18:48	1	4	山东省	青岛市	市北区	2		1	0	0		5		0	0	1	0	0	0	0	0	1	0	0	0		1	1	3	3								8000+	几百例	40	5	0	0	0	0	0
464	101.226.125.115	2015-10-13 20:15:22	2015-10-13 20:21:11	1	5	江苏省	无锡市	滨湖区	1		1	0	0		5		0	0	1	0	0	0	0	0	0	1	0	0		2	3	1	2												0	0	0	0	0
465	49.67.210.53	2015-10-13 19:49:05	2015-10-13 20:25:15	1	6	江苏省	南通市	崇川区	2		1	0	0	南通市妇幼保健院	5		0	0	1	0	0	0	0	0	0	1	1	0		1	1	1	2												1	0	0	0	0
466	101.226.125.109	2015-10-13 20:22:20	2015-10-13 20:28:17	1	2	安徽省	合肥市	蜀山区	1		1	1	0		7		0	0	1	0	0	0	1	0	0	0	0	0		1	1	2	2								3000	0	1150	2	0	0	0	0	0
467	117.136.41.42	2015-10-13 20:23:44	2015-10-13 20:28:48	1	5	广东省	广州市	海珠区	1		1	0	0		1		0	0	1	0	0	0	1	0	0	1	0	0		2	3	2	2												0	0	0	0	0
468	101.226.61.181	2015-10-13 20:20:11	2015-10-13 20:29:40	1	2	浙江省	杭州市	上城区	2		1	0	0	浙江大学医学院附属妇产科医院	7		0	0	1	0	1	0	1	1	1	1	1	0		1	1	2	2								约2.0万		约7000	分娩室2位	0	0	0	0	0
469	125.39.208.232	2015-10-13 20:23:46	2015-10-13 20:31:20	1	5	北京市	北京市	朝阳区	7		0	1	0		4		0	0	1	0	0	0	1	0	0	0	0	0		3	2	2	2												0	0	1	0	0
470	27.186.223.132	2015-10-13 20:23:03	2015-10-13 20:34:40	1	6	河北省	保定市	涿州市	1		1	0	0		7		1	0	0	0	0	0	0	0	1	0	0	0		3	3	3	3												0	0	1	0	0
471	101.226.125.15	2015-10-13 20:29:24	2015-10-13 20:35:30	1	2	山东省	日照市	莒县	1		1	0	0	莒县人民医院	5		0	0	1	0	0	0	0	0	1	1	1	0		2	3	2	3								6000	500左右	1800	3	0	0	0	0	0
472	211.138.16.227	2015-10-13 20:30:32	2015-10-13 20:38:05	1	2	河南省	周口市	项城市	1		0	0	1		7		0	0	0	1	0	0	1	0	0	0	0	0		3	3	3	3									0	0		0	0	0	1	0
473	117.136.30.65	2015-10-13 20:34:07	2015-10-13 20:42:10	1	2	重庆市	重庆市	渝北区	1		0	1	0	北部新区第一人民医院	5		0	1	0	0	0	0	0	0	0	0	1	0		3	3	2	3												0	0	0	0	0
474	58.214.19.106	2015-10-13 20:31:13	2015-10-13 20:44:07	1	3	江苏省	南通市	海门市	7		0	1	0	海门市人民医院	5		0	1	0	0	0	0	1	0	0	0	1	0		3	1	2	2								2098	0	1098		0	0	0	0	0
475	112.38.132.156	2015-10-13 20:40:54	2015-10-13 20:45:23	1	2	山东省	淄博市	临淄区	1		1	0	0	北大医疗鲁中医院	5		0	0	1	0	0	0	1	0	0	0	1	0		2	2	2	2												0	0	0	0	0
476	218.26.180.14	2015-10-13 20:41:25	2015-10-13 20:49:41	1	2	山西省	太原市	小店区	1		0	1	0		7		0	0	0	1	0	0	0	0	0	1	0	0		1	1	1	1	0	1	0	0	0	0						0	0	0	1	0
477	223.66.227.183	2015-10-13 20:45:13	2015-10-13 20:52:44	1	3	江苏省	南通市	崇川区	2		1	0	0	江苏省南通市妇幼保健院	7		0	0	1	0	0	0	1	0	0	0	0	0		3	3	3	2												0	1	0	0	0
478	183.232.90.36	2015-10-13 20:47:55	2015-10-13 20:53:33	1	6	湖南省	怀化市	鹤城区	1		1	0	0	怀化市第一人民医院	7		0	0	0	1	0	0	1	0	0	0	0	0		3	3	3	3												0	0	0	1	0
479	101.226.125.109	2015-10-13 20:39:20	2015-10-13 20:53:40	1	2	四川省	成都市	青羊区	2		1	0	0	成都市妇女儿童中心医院	7		0	0	1	0	0	0	0	0	1	1	1	0		2	2	3	2	0	1	0	0	0	0						0	0	0	0	0
480	223.104.1.113	2015-10-13 20:23:03	2015-10-13 20:58:03	1	2	广东省	汕头市	潮阳区	7		0	1	0		7		0	0	0	1	0	0	1	0	0	0	0	0		2	2	3	3	1	1	0	0	0	0		628	0	210	看有多少病人。	0	0	0	0	0
481	101.226.125.108	2015-10-13 20:56:53	2015-10-13 21:01:17	1	2	安徽省	铜陵市	铜官山区	2		1	0	0	铜陵市妇幼保健院	7		0	0	1	0	0	0	1	0	1	0	1	0		3	1	1	2								3100	1100	1086		0	0	0	0	0
482	113.123.7.165	2015-10-13 20:55:30	2015-10-13 21:02:23	1	5	山东省	威海市	乳山市	1		0	1	0		6	看过相关文章	0	0	1	0	0	0	1	1	0	0	0	0		3	3	2	2											白班1位	0	0	0	0	0
483	101.226.125.19	2015-10-13 20:55:53	2015-10-13 21:03:08	1	2	安徽省	安庆市	迎江区	1		1	0	0	安庆市第一人民医院	7		0	0	1	0	0	0	1	1	0	0	1	0		2	2	2	3												0	0	0	0	0
484	183.232.118.16	2015-10-13 20:56:04	2015-10-13 21:03:09	1	2	安徽省	宿州市	灵璧县	1		0	1	0	灵璧县人民医院	7		0	0	0	1	0	0	1	0	1	1	1	0		2	2	1	1	0	1	0	1	0	0		7000-8000	很少	50％	5＿6位	1	1	0	0	0
485	112.14.84.81	2015-10-13 20:15:03	2015-10-13 21:05:43	1	2	浙江省	温州市	平阳县	1		1	0	0		5		0	1	0	0	0	0	1	0	0	1	1	0		3	3	2	2								3700	刚开展	1500	约2-5个	0	0	0	0	0
486	117.34.131.68	2015-10-13 20:57:53	2015-10-13 21:06:04	1	2	陕西省	西安市	新城区	1		1	0	0		7		0	1	0	0	0	0	0	0	0	1	0	0		2	3	3	2												0	0	0	0	0
487	106.57.242.77	2015-10-13 21:03:57	2015-10-13 21:09:19	1	4	云南省	昆明市	宜良县	1		0	1	0		5		0	1	0	0	0	0	0	0	1	1	1	0		1	1	2	3	0	1	0	0	0	0						0	0	0	0	0
488	101.226.89.14	2015-10-13 21:06:06	2015-10-13 21:13:37	1	2	安徽省	蚌埠市	禹会区	1		1	0	0		7		0	0	1	0	0	0	1	0	0	0	0	0		2	2	2	2								3000	3	0.4	3	0	0	0	0	0
489	183.232.118.13	2015-10-13 21:10:46	2015-10-13 21:18:50	1	2	湖北省	襄樊市	宜城市	1		0	1	0	宜城市人民医院	5		0	1	0	0	0	0	0	0	1	0	1	0		2	2	3	2								3000多	无	1200左右	4	0	0	0	0	0
490	116.233.141.130	2015-10-13 20:57:12	2015-10-13 21:19:18	1	2	浙江省	温州市	鹿城区	1		1	0	0	温州医科大学附属第一医院	5		0	0	1	0	0	0	0	0	0	0	0	1	在美国访问学者时了解到	3	3	2	2								5000-6000			多者3-5位	0	0	0	0	0
491	113.201.174.182	2015-10-13 19:31:55	2015-10-13 21:20:08	1	5	陕西省	宝鸡市	眉县	2		0	1	0	眉县妇幼保健院	7		0	1	0	0	0	0	0	0	0	0	1	0		2	1	2	2								2200	200	650	2017-01-02	0	0	0	0	0
492	101.226.61.186	2015-10-13 21:18:44	2015-10-13 21:27:37	1	2	安徽省	合肥市	庐阳区	2		1	0	0	安徽省妇幼保健院	5		0	0	1	0	0	0	0	0	0	1	0	0		1	1	1	1	1	1	0	0	0	1	增加胎儿缺氧可能					0	1	0	0	0
493	223.104.45.12	2015-10-13 21:16:41	2015-10-13 21:30:22	1	1	福建省	泉州市	石狮市	2		0	1	0		7		0	0	0	1	0	0	0	0	0	0	0	1	不知道分娩镇痛中国行，但是因为自己所在医院有开展，所以知道分娩镇痛	1	2	2	2								6100		2440		0	0	0	0	0
494	183.212.216.152	2015-10-13 21:26:48	2015-10-13 21:31:45	1	3	江苏省	南通市	如皋市	7		0	1	0		7		0	1	0	0	0	0	0	0	0	1	0	0		1	1	3	3	0	0	0	0	1	0					2017-03-04	0	0	0	0	0
495	180.99.31.200	2015-10-13 21:29:34	2015-10-13 21:33:46	1	2	江苏省	徐州市	泉山区	1		1	0	0	徐州市中心医院	7		0	0	1	0	0	0	1	0	1	0	0	0		2	2	2	2												0	0	1	1	0
496	61.49.57.61	2015-10-13 21:24:14	2015-10-13 21:34:51	1	2	北京市	北京市	朝阳区	1		1	0	0	首都医科大学附属北京地坛医院	7		0	0	1	0	0	0	1	0	0	0	0	0		1	1	3	2								2000-3000	很少几例，都是给本院熟人做	占总分娩量的40-50%	1--2	0	0	0	0	0
497	111.161.61.49	2015-10-13 21:24:50	2015-10-13 21:36:15	1	5	河南省	安阳市	汤阴县	1		0	1	0	汤阴县中西医结合医院	7		0	1	0	0	0	0	1	0	0	1	0	0		1	1	2	2	0	1	0	0	0	0		5000	0	1200	4	1	0	1	1	0
498	123.118.182.27	2015-10-13 21:34:42	2015-10-13 21:40:00	1	1	北京市	北京市	朝阳区	7		1	0	0	北京新世纪妇儿医院	7		0	0	0	1	0	0	1	0	0	0	0	0		3	3	1	3												0	0	0	0	0
499	59.38.97.39	2015-10-13 21:33:37	2015-10-13 21:40:42	1	6	广东省	深圳市	罗湖区	6	心血管专科医院	0	1	0		7		0	0	0	1	0	0	0	0	0	1	0	0		3	3	3	3												0	0	0	0	0
500	211.136.233.161	2015-10-13 21:38:42	2015-10-13 21:42:17	1	4	湖南省	长沙市	宁乡县	2		0	1	0	宁乡妇幼保健院	7		0	1	0	0	0	0	1	0	0	0	0	0		2	2	3	3												0	0	0	0	0
501	124.229.130.230	2015-10-13 21:36:38	2015-10-13 21:48:50	1	5	湖南省	永州市	零陵区	1		1	0	0		7		0	0	0	1	0	0	0	0	0	0	0	1	刚刚看到	1	3	3	3											2	0	0	0	0	0
502	101.226.125.120	2015-10-13 21:48:52	2015-10-13 21:55:51	1	3	安徽省	马鞍山市	雨山区	1		1	0	0		7		0	0	0	1	0	0	0	0	0	1	0	0		3	3	1	1	0	1	0	0	0	0						0	0	0	0	0
503	124.161.23.61	2015-10-13 21:46:29	2015-10-13 21:56:12	1	5	重庆市	重庆市	江北区	7		0	0	1		7		0	0	1	0	0	0	0	0	0	1	1	1	进修学习	2	2	3	2								200+	50不到	150+	1位	0	0	0	0	0
504	111.30.132.158	2015-10-13 21:53:24	2015-10-13 22:08:24	1	5	内蒙古自治区	赤峰市	翁牛特旗	1		0	1	0	内蒙古翁牛特旗医院	7		0	0	1	0	0	0	1	0	0	0	0	0		2	2	2	2								1400	0	700		0	1	0	0	0
505	117.136.88.28	2015-10-13 22:01:26	2015-10-13 22:09:16	1	5	湖南省	娄底市	涟源市	1		0	1	0	涟源市人民医院	5		0	0	1	0	0	0	1	0	0	0	0	0		3	3	1	3									0	220		0	0	0	0	1
506	120.198.202.48	2015-10-13 21:53:40	2015-10-13 22:13:53	1	5	陕西省	咸阳市	秦都区	1		1	0	0	陕西中医药大学第二附属医院#	5		0	0	1	0	0	0	1	0	0	1	1	0		2	1	2	2								9000例左右	800多例	3200多例	平均1个助产士管理1至3个产妇#	0	0	0	0	0
507	183.232.118.14	2015-10-13 22:09:21	2015-10-13 22:14:37	1	6	湖南省	益阳市	赫山区	1		0	1	0		7		0	0	0	1	0	0	0	0	0	1	0	0		2	2	3	2												0	0	0	0	1
508	101.226.102.237	2015-10-13 22:10:17	2015-10-13 22:16:18	1	2	浙江省	湖州市	德清县	1		0	1	0	德清县中医院	5		0	0	1	0	0	0	0	0	1	0	0	0		2	2	3	2								三千多	一千多	一千多	一到两位	0	0	0	0	0
509	183.232.118.13	2015-10-13 22:15:00	2015-10-13 22:24:06	1	2	广西壮族自治区	梧州市	长洲区	2		0	0	1		7		0	1	0	0	0	0	1	0	0	0	0	0		3	1	2	3	0	1	0	0	0	0		600多	4-5例	200多	1-2位	0	0	0	0	1
510	121.23.1.18	2015-10-13 22:24:21	2015-10-13 22:29:35	1	4	北京市	北京市	朝阳区	1		0	1	0	北京航空总院	5		0	0	1	0	0	0	0	0	0	0	1	0		2	2	2	2	0	0	0	0	0	1	不知道	3911	56	1170	4	0	0	0	0	0
511	223.85.132.35	2015-10-13 22:26:07	2015-10-13 22:33:11	1	5	四川省	巴中市	通江县	1		0	1	0		7		0	1	0	0	0	0	1	0	1	1	0	0		3	2	2	2								300	0	200		1	0	0	1	0
512	111.30.132.212	2015-10-13 22:28:12	2015-10-13 22:33:53	1	2	陕西省	西安市	雁塔区	2		1	0	0		5		0	0	1	0	0	0	0	0	0	0	0	1	医院从2009年开展知道的	2	1	2	2											3	0	0	0	0	0
513	101.226.102.237	2015-10-13 22:30:50	2015-10-13 22:36:08	1	5	山东省	济宁市	市中区	1		1	0	0	济宁医学院附属医院	7		0	0	1	0	0	0	0	0	1	0	0	0		2	2	2	2												0	0	0	0	0
514	183.232.90.38	2015-10-13 22:44:58	2015-10-13 22:49:26	1	5	广东省	清远市	连南瑶族自治县	1		0	1	0	连南瑶族自治县人民医院	5		0	1	1	0	0	0	1	0	1	1	1	0		2	3	2	2								400	0			0	0	0	0	0
515	211.136.233.158	2015-10-13 22:47:36	2015-10-13 22:52:06	1	2	湖南省	岳阳市	岳阳楼区	1		1	0	0		7		0	0	1	0	0	0	1	0	1	0	0	0		2	1	2	2	0	1	0	0	0	1	成年后镇痛药物依耐	2400				0	0	0	0	0
516	116.253.0.110	2015-10-13 22:45:05	2015-10-13 22:54:10	1	2	广西壮族自治区	梧州市	万秀区	1		1	0	0		7		0	0	1	0	0	0	1	0	0	0	0	0		2	3	3	2											1-3个	0	0	0	0	0
517	218.10.84.247	2015-10-13 22:52:06	2015-10-13 22:55:01	1	4	黑龙江省	哈尔滨市	南岗区	1		1	0	0		7		0	0	0	1	0	0	1	0	0	0	0	0		2	3	3	3												1	0	0	0	1
518	111.30.132.205	2015-10-13 22:54:33	2015-10-13 22:59:28	1	2	广西壮族自治区	柳州市	柳城县	2		0	1	0		5		0	0	1	0	0	0	0	0	0	1	0	0		2	3	3	2												0	0	0	0	0
519	121.231.108.137	2015-10-13 22:53:32	2015-10-13 22:59:33	1	2	江苏省	常州市	金坛市	1		0	0	1		7		0	0	1	0	0	0	0	0	1	0	0	0		2	1	1	2												0	0	0	0	0
520	111.30.132.158	2015-10-13 22:56:31	2015-10-13 23:00:30	1	5	山西省	吕梁市	石楼县	1		0	1	0	石楼县人民医院	7		0	0	1	0	0	0	0	0	1	0	0	0		2	2	2	2											1	0	0	0	0	1
521	106.114.17.79	2015-10-13 22:59:53	2015-10-13 23:04:43	1	5	河北省	石家庄市	桥西区	2		0	1	0		2		0	0	1	0	0	0	0	0	0	0	1	0		3	2	2	2											1	0	1	0	0	0
522	111.30.132.194	2015-10-13 23:07:23	2015-10-13 23:18:06	1	2	北京市	北京市	东城区	2		0	1	0		5		0	0	1	0	0	0	0	1	1	0	0	0		2	3	2	2												0	0	0	0	0
523	211.136.233.166	2015-10-13 23:09:56	2015-10-13 23:18:19	1	4	广西壮族自治区	桂林市	阳朔县	2		0	1	0	阳朔县妇幼保健院	5		0	1	0	0	0	0	0	0	0	1	1	0		3	1	2	2								2439	近八百例		2017-04-05	0	0	0	0	0
524	223.85.132.23	2015-10-13 23:24:14	2015-10-13 23:35:57	1	5	新疆维吾尔自治区	巴音郭楞蒙古自治州	库尔勒市	2		0	1	0	库尔勒市妇幼保健院	2		0	0	1	0	0	0	1	0	0	0	0	0		2	2	2	2								1500例	没有	500例左右	2一3个	0	0	0	0	0
525	117.92.65.252	2015-10-13 22:56:21	2015-10-13 23:36:49	1	2	江苏省	连云港市	东海县	1		0	1	0	东海县人民医院	6	中国妇产科网网上学习	0	0	1	0	0	0	0	0	1	0	0	0		2	1	2	2								7500	具体不知道，有专人统计	约3000		0	0	0	0	0
526	183.232.90.38	2015-10-13 23:34:46	2015-10-13 23:44:35	1	4	湖北省	武汉市	江岸区	7		1	0	0		7		0	0	1	0	0	0	1	0	0	0	1	0		2	2	2	2												0	0	0	0	0
527	111.30.132.205	2015-10-13 23:37:13	2015-10-13 23:48:01	1	6	北京市	北京市	西城区	1		1	0	0	北京大学第一医院	7		0	0	0	1	0	1	0	0	0	1	0	0		2	2	2	2												0	0	0	0	0
528	118.114.77.29	2015-10-14 00:01:39	2015-10-14 00:10:34	1	5	四川省	成都市	青羊区	1		1	0	0	成都市第三人民医院	7		0	0	1	0	0	0	0	0	1	0	0	0		2	2	3	2											1	0	0	0	0	0
529	111.30.132.176	2015-10-14 00:58:54	2015-10-14 01:19:24	1	2	河北省	石家庄市	新乐市	1		0	1	0		6	医院培训	0	0	1	0	0	0	1	0	0	0	0	0		3	3	3	2								约5000人	年底开展	约1200至1500人	1至5人不等	0	0	0	0	0
530	101.226.61.184	2015-10-14 01:34:15	2015-10-14 01:43:17	1	5	河南省	南阳市	方城县	1		0	1	0		5		0	1	0	0	0	0	1	0	0	1	1	0		2	2	2	2												0	0	0	0	0
531	60.13.232.59	2015-10-14 01:38:26	2015-10-14 01:47:47	1	2	新疆维吾尔自治区	克拉玛依市	克拉玛依区	1		1	0	0		7		0	0	1	0	0	0	1	0	0	0	0	0		2	3	2	3								3000	0	一半	3	0	0	0	0	0
532	101.226.125.108	2015-10-14 01:46:31	2015-10-14 01:52:11	1	5	河北省	邯郸市	涉县	1		0	1	0		5		0	0	1	0	0	0	1	1	1	0	1	0		2	1	2	2											1	0	0	1	0	0
533	1.27.16.8	2015-10-14 01:51:35	2015-10-14 01:57:16	1	2	内蒙古自治区	呼伦贝尔市	阿荣旗	1		0	1	0	阿荣旗人民医院	7		0	0	0	1	0	0	1	0	0	0	0	0		2	1	3	3	0	1	0	0	0	0		1300	20	800		0	0	0	0	0
534	101.226.125.117	2015-10-14 03:31:34	2015-10-14 03:38:12	1	2	河南省	许昌市	魏都区	1		1	0	0		7		0	0	1	0	0	0	0	0	0	0	1	0		2	2	2	1	0	1	0	0	0	0		1200	0	720		0	0	0	1	0
535	114.231.199.19	2015-10-14 03:28:13	2015-10-14 03:41:36	1	3	江苏省	南通市	海门市	1		0	1	0	江苏省海门市中医院	7		0	1	0	0	0	0	1	0	0	0	0	0		2	2	1	2	0	0	0	0	0	1	不会影响	2千多个	0	1千多	2个	0	0	0	1	0
536	111.30.132.212	2015-10-14 05:09:01	2015-10-14 05:14:09	1	5	内蒙古自治区	赤峰市	松山区	2		0	1	0		5		0	0	1	0	0	0	1	0	0	0	0	0		3	2	2	2												0	0	0	0	0
537	183.232.90.36	2015-10-14 05:30:37	2015-10-14 05:40:39	1	2	江西省	九江市	修水县	1		0	1	0	修水中医院	7		0	0	1	0	0	0	0	0	0	0	0	1	上级医院进修	2	3	3	3	0	1	0	0	0	0		1800	0	800	3个	0	0	0	0	0
538	101.226.125.118	2015-10-14 06:12:54	2015-10-14 06:18:16	1	4	浙江省	杭州市	临安市	1		1	0	0		7		0	0	1	0	0	0	1	0	0	0	0	0		2	2	3	2												0	0	0	0	0
539	183.232.90.38	2015-10-14 06:39:38	2015-10-14 06:46:12	1	5	福建省	福州市	晋安区	7		0	1	0	福兴妇产医院	3		0	0	1	0	0	0	1	0	0	1	1	0		3	3	2	2								7000	10	2500#	1	0	0	0	0	1
540	101.226.69.109	2015-10-14 06:39:44	2015-10-14 06:50:08	1	4	湖北省	黄冈市	蕲春县	1		0	1	0	湖北省蕲春县人民医院	7		0	0	1	0	0	1	0	0	0	1	1	0		2	2	2	3	0	1	0	0	0	0		3500	5	1600	2到3人	0	0	0	0	1
541	111.30.132.212	2015-10-14 06:47:33	2015-10-14 06:53:31	1	5	陕西省	西安市	碑林区	1		1	0	0		7		0	0	1	0	0	0	0	0	0	1	0	0		3	2	3	2												0	0	1	1	0
542	183.232.118.16	2015-10-14 06:48:46	2015-10-14 07:00:23	1	5	甘肃省	酒泉市	肃州区	1		0	1	0	甘肃省嘉峪关市中医医院	5		0	0	1	0	0	0	1	0	1	0	0	0		2	2	2	2												0	0	0	0	0
543	101.226.125.115	2015-10-14 06:53:44	2015-10-14 07:01:34	1	2	山东省	菏泽市	牡丹区	1		1	0	0	菏泽市中医医院	7		0	0	0	1	0	0	1	0	0	0	0	0		3	3	2	3												0	0	0	0	0
544	124.161.10.114	2015-10-14 06:57:24	2015-10-14 07:03:52	1	2	四川省	宜宾市	翠屏区	6	中医院	0	1	0		7		0	0	0	1	0	0	0	0	0	1	0	0		2	1	3	3												1	0	0	0	0
545	101.226.125.122	2015-10-14 07:01:21	2015-10-14 07:07:56	1	2	河南省	三门峡市	卢氏县	1		0	1	0		7		0	0	1	0	0	0	0	0	0	1	1	0		2	1	3	3								2100	8	1100	3	0	0	0	0	0
546	101.226.89.14	2015-10-14 07:10:15	2015-10-14 07:18:08	1	2	山东省	聊城市	东昌府区	2		0	1	0		1		0	0	1	0	0	0	0	0	0	1	0	0		3	1	2	2								18000	1万多			0	0	0	0	0
547	101.226.125.14	2015-10-14 07:23:20	2015-10-14 07:29:27	1	2	浙江省	绍兴市	诸暨市	2		0	1	0	诸暨市妇幼保健院#	7		0	0	1	0	0	0	0	0	0	1	0	0		2	2	2	2								6000	200	2500		0	0	0	0	0
548	101.226.125.108	2015-10-14 07:42:24	2015-10-14 07:47:39	1	3	河南省	洛阳市	孟津县	2		0	0	1		5		0	1	0	0	0	0	0	0	0	1	1	0		2	2	3	3								1300左右				0	0	1	0	0
549	117.175.88.50	2015-10-14 07:53:08	2015-10-14 07:56:59	1	5	重庆市	重庆市	九龙坡区	1		0	0	1	重庆高新区人民医院	5		0	0	1	0	0	0	0	0	0	1	0	0		2	2	2	2								1300	5	500	2	0	0	0	0	0
550	223.99.217.194	2015-10-14 07:51:08	2015-10-14 07:59:35	1	5	山东省	青岛市	胶州市	2		0	1	0	胶州市妇幼保健院	7		0	0	1	0	0	0	0	0	1	0	0	0		3	3	3	3								3600	350	1200		0	0	0	0	0
551	101.226.125.18	2015-10-14 07:52:09	2015-10-14 07:59:40	1	2	辽宁省	沈阳市	和平区	1		1	0	0		7		0	0	1	0	0	0	0	0	0	0	0	1	妇产科各个网站	2	1	2	2								8000	＞2000	4000左右	2017-03-04	0	0	0	0	1
552	124.239.60.22	2015-10-14 07:59:26	2015-10-14 08:05:12	1	5	河北省	承德市	隆化县	1		0	1	0	隆化县中医医院	7		0	0	1	0	0	0	0	0	0	1	0	0		2	2	2	2												0	0	0	0	0
553	112.17.245.201	2015-10-14 07:59:11	2015-10-14 08:05:16	1	2	浙江省	嘉兴市	秀城区	2		1	0	0		5		0	0	1	0	0	0	0	0	0	0	1	0		2	3	2	2												0	0	0	0	0
554	101.226.125.15	2015-10-14 08:06:06	2015-10-14 08:11:18	1	5	河南省	南阳市	宛城区	1		1	0	0		7		0	0	1	0	0	0	0	0	0	1	0	0		2	2	2	2												0	0	0	0	0
555	223.104.4.253	2015-10-14 08:08:13	2015-10-14 08:14:17	1	5	江苏省	苏州市	常熟市	2		0	1	0	常熟市中医院（新区医院）	7		0	0	1	0	0	0	0	0	0	1	1	0		2	2	2	2								5000	20	2000		0	0	0	0	0
556	218.201.238.162	2015-10-14 08:10:28	2015-10-14 08:16:55	1	5	贵州省	安顺市	平坝县	1		0	1	0		7		0	0	1	0	0	0	0	0	0	0	1	0		2	2	2	2								3000	20	800		0	0	0	0	0
557	122.159.94.134	2015-10-14 08:12:42	2015-10-14 08:22:22	1	2	黑龙江省	伊春市	铁力市	1		0	1	0	铁力市中医院	7		0	0	1	0	0	0	0	0	0	0	1	0		1	2	3	3												0	0	0	0	0
558	223.71.248.22	2015-10-14 08:16:24	2015-10-14 08:24:59	1	3	北京市	北京市	朝阳区	1		1	0	0	航空总医院	5		0	0	1	0	0	0	0	0	0	0	1	0		2	1	2	2								3911	56	1170	4	0	0	0	0	0
559	223.71.248.22	2015-10-14 08:16:01	2015-10-14 08:25:07	1	3	北京市	北京市	朝阳区	1		1	0	0	航空总医院	5		0	0	1	0	0	0	0	0	0	0	1	0		2	1	2	2	0	0	1	0	0	0		3911	56	1170	4	0	0	0	0	0
560	124.68.3.150	2015-10-14 08:20:27	2015-10-14 08:25:10	1	3	北京市	北京市	朝阳区	1		1	0	0	航空总医院	5		0	0	1	0	0	0	0	0	0	0	1	0		2	1	2	2								3911	56	1170	4	0	0	0	0	0
561	103.230.0.181	2015-10-14 08:22:04	2015-10-14 08:28:27	1	4	北京市	北京市	朝阳区	1		1	0	0		7		0	1	0	0	0	0	0	0	0	1	1	0		2	2	3	3	0	1	0	0	0	0		3911	1170	56	4	1	1	0	0	0
562	223.71.248.22	2015-10-14 08:22:12	2015-10-14 08:30:21	1	4	北京市	北京市	朝阳区	1		1	0	0	航空总医院	5		0	0	1	0	0	0	0	0	0	1	0	0		2	3	3	2								3911	56	1170	4	0	0	0	0	0
563	111.30.132.212	2015-10-14 08:25:18	2015-10-14 08:31:01	1	2	北京市	北京市	朝阳区	1		1	0	0	航空总医院	5		0	0	1	0	0	0	0	0	0	1	1	0		2	1	3	2								3911	56	1170	4	0	0	0	0	1
564	101.226.125.114	2015-10-14 08:25:18	2015-10-14 08:31:04	1	3	北京市	北京市	朝阳区	1		1	0	0	航空总医院	5		0	0	1	0	0	0	0	0	0	0	1	0		2	1	2	2								3911	56	1170	4	0	0	0	0	0
565	103.230.0.181	2015-10-14 08:25:44	2015-10-14 08:33:37	1	4	北京市	北京市	朝阳区	1		1	0	0	航空总医院	5		0	1	0	0	0	0	0	0	0	1	0	0		2	1	1	2								3911	56	1170	4	0	0	0	0	0
566	103.230.0.181	2015-10-14 08:25:40	2015-10-14 08:33:56	1	4	北京市	北京市	朝阳区	1		1	0	0	航空总医院	5		0	0	1	0	0	0	1	0	0	1	1	0		2	1	2	2								3911	56	1170	4	0	0	0	0	0
567	101.226.125.121	2015-10-14 08:28:30	2015-10-14 08:34:30	1	5	河北省	秦皇岛市	抚宁县	1		0	1	0	抚宁县中医院	5		0	0	1	0	0	0	1	0	0	0	0	0		2	2	2	2									30	270	2017-01-02	0	0	0	0	0
568	111.30.132.158	2015-10-14 08:27:51	2015-10-14 08:35:18	1	4	北京市	北京市	朝阳区	1		1	0	0	航空总医院	5		0	0	1	0	1	0	1	0	0	1	1	0		2	3	2	2								3911	56	1170	4	0	0	0	0	0
569	111.193.234.95	2015-10-14 08:33:45	2015-10-14 08:39:05	1	3	北京市	北京市	朝阳区	1		1	0	0	航空总医院	5		0	1	0	0	0	1	1	0	0	1	0	0		2	2	2	2								3911	56	1170	4	0	0	0	0	0
570	223.104.145.27	2015-10-14 08:43:05	2015-10-14 08:51:31	1	3	江苏省	无锡市	江阴市	6	部队医院	0	1	0	解放军515医院	5		0	0	1	0	0	1	0	0	0	0	0	0		2	2	2	2												0	0	0	0	0
571	101.226.125.108	2015-10-14 08:42:02	2015-10-14 08:52:44	1	5	青海省	海东地区	平安县	1		0	1	0	青海省平安县中医院	5		0	0	1	0	0	0	0	0	0	0	1	0		2	2	2	2	0	1	0	0	0	0		400	0	40	2	0	0	0	0	0
572	223.85.132.23	2015-10-14 08:39:59	2015-10-14 08:53:07	1	5	四川省	达州市	达县	6	中医医院	0	1	0	四川省达县中医医院	5		0	0	1	0	0	0	1	0	1	0	0	0		2	2	2	3	0	1	0	0	0	0						0	0	1	0	0
573	101.226.125.108	2015-10-14 08:48:41	2015-10-14 08:53:44	1	3	江苏省	无锡市	江阴市	1		0	1	0		4		0	0	1	0	0	0	0	0	0	1	0	0		1	1	2	1	1	0	0	0	0	0						0	0	0	0	0
574	117.70.227.120	2015-10-14 08:50:41	2015-10-14 08:56:33	1	5	安徽省	亳州市	谯城区	7		0	0	1	安康医院	7		0	1	0	0	0	0	1	0	0	1	1	0		2	2	2	2								500	300			0	0	0	0	1
575	223.104.9.182	2015-10-14 08:55:34	2015-10-14 09:08:25	1	2	四川省	广安市	广安区	1		1	0	0	广安市人民医院	5		0	0	1	0	0	0	1	0	0	0	0	0		2	1	2	3	0	1	0	0	0	0					4到6个	0	0	0	0	0
576	183.206.83.241	2015-10-14 09:12:05	2015-10-14 09:15:34	1	5	江苏省	连云港市	灌云县	1		0	1	0		4		0	0	0	1	1	1	1	1	1	1	1	0		1	1	2	2												0	0	0	0	0
577	175.155.112.40	2015-10-14 09:04:23	2015-10-14 09:22:22	1	4	新疆维吾尔自治区	乌鲁木齐市	水磨沟区	1		0	1	0		7		0	0	1	0	0	0	0	0	0	1	0	0		3	3	1	3	1	1	0	0	0	0					三个	0	0	0	0	0
578	101.226.125.19	2015-10-14 09:16:16	2015-10-14 09:25:10	1	5	山东省	青岛市	崂山区	6	外资医院	0	0	1	青岛和睦家医院	7		0	0	1	0	0	0	1	0	0	0	0	0		2	1	2	2											1	0	0	1	0	0
579	101.226.102.237	2015-10-14 09:08:17	2015-10-14 09:26:55	1	5	湖北省	省直辖行政单位	仙桃市	2		0	1	0		5		0	0	1	0	0	0	0	0	0	0	1	0		2	2	2	2												0	0	1	0	0
580	101.226.125.113	2015-10-14 09:39:10	2015-10-14 09:48:38	1	5	山东省	潍坊市	昌邑市	2		0	1	0		7		0	0	1	0	0	0	1	0	0	0	0	0		2	3	2	2								1400#	200	1000		0	0	1	0	0
581	111.30.132.190	2015-10-14 09:47:25	2015-10-14 09:57:49	1	5	福建省	泉州市	德化县	1		0	1	0		7		0	0	1	0	0	0	1	0	0	0	0	0		2	2	2	2								1000	0	250	2017-01-02	0	0	0	0	0
582	101.226.125.122	2015-10-14 10:01:54	2015-10-14 10:08:08	1	2	江苏省	常州市	新北区	1		0	0	1		7		0	0	1	0	0	0	0	0	0	0	1	0		1	1	2	2												0	0	0	0	0
583	111.179.151.19	2015-10-14 10:02:39	2015-10-14 10:09:57	1	5	湖北省	黄冈市	浠水县	6	乡镇卫生院	0	0	1	清泉镇卫生服务中心	7		0	0	1	0	0	0	0	0	0	1	0	0		2	2	2	2								400台左右	无	300台左右	1	0	0	0	0	0
584	101.226.125.108	2015-10-14 10:05:07	2015-10-14 10:16:47	1	5	山东省	潍坊市	昌邑市	1		0	1	0	昌邑市人民医院	5		0	0	1	0	0	0	0	0	1	1	0	0		1	1	1	2												0	0	0	0	0
585	120.209.175.141	2015-10-14 10:11:01	2015-10-14 10:17:38	1	2	安徽省	马鞍山市	花山区	2		1	0	0	马鞍山妇幼保健院	7		0	0	1	0	0	0	0	0	1	1	0	0		3	3	3	3												0	0	0	0	0
586	111.30.132.194	2015-10-14 10:14:39	2015-10-14 10:22:13	1	5	陕西省	宝鸡市	眉县	1		0	1	0	眉县中医院	6	网络上看到过！	0	1	0	0	0	0	0	0	1	0	0	0		2	1	2	2												0	0	1	1	0
587	183.232.90.36	2015-10-14 10:20:35	2015-10-14 10:25:18	1	4	广东省	深圳市	龙岗区	1		1	0	0		7		0	0	1	0	0	1	0	0	0	0	0	0		3	1	3	3											是	0	0	0	0	0
588	111.30.132.212	2015-10-14 10:18:46	2015-10-14 10:28:49	1	5	天津市	天津市	南开区	2		1	0	0		7		0	0	1	0	0	0	0	0	0	0	1	0		2	1	3	2									400左右	5000多。		0	0	0	0	0
589	101.226.125.15	2015-10-14 10:24:11	2015-10-14 10:31:31	1	5	河南省	南阳市	南召县	1		0	1	0		7		0	0	1	0	0	0	0	0	1	0	0	0		1	1	1	2												0	0	0	0	0
590	183.232.90.36	2015-10-14 10:42:52	2015-10-14 10:51:06	1	5	广东省	东莞市	市辖区	7		1	0	0		7		0	0	1	0	0	0	0	0	1	0	0	0		2	2	2	2												0	0	0	0	0
591	223.71.248.22	2015-10-14 10:42:18	2015-10-14 10:52:07	1	3	北京市	北京市	朝阳区	1		1	0	0	航空总医院	5		0	0	1	0	0	0	0	0	0	0	1	0		3	3	3	2								3911	56	1170		0	0	0	0	0
592	98.235.134.168	2015-10-14 10:49:11	2015-10-14 10:53:31	1	2	广东省	广州市	天河区	2		1	0	0	广州市妇女儿童医疗中心	1		0	0	1	0	0	0	0	0	0	1	0	0		2	2	2	2								一万五	多于一万	大概三千	1-9个	0	0	0	0	0
593	111.161.57.49	2015-10-14 10:48:57	2015-10-14 10:56:33	1	5	河北省	沧州市	运河区	1		1	0	0		7		0	0	0	1	0	0	1	0	0	0	0	0		2	2	1	3	0	1	0	0	0	0						0	0	0	0	1
594	123.151.42.52	2015-10-14 10:46:24	2015-10-14 10:57:56	1	3	北京市	北京市	朝阳区	1		1	0	0	北京航空总医院	5		0	0	1	0	0	0	0	0	0	1	1	0		1	2	2	2								3911	56	1170	4	0	0	0	0	0
595	219.133.40.14	2015-10-14 11:13:57	2015-10-14 11:18:05	1	5	湖北省	武汉市	青山区	1		1	0	0		7		0	0	1	0	0	0	0	0	1	0	0	0		2	2	1	2												0	0	0	0	0
596	101.226.125.116	2015-10-14 11:22:48	2015-10-14 11:27:02	1	5	河南省	安阳市	滑县	2		0	0	1	河南省滑县妇幼保健院	7		0	1	0	1	0	0	0	0	0	1	0	0		2	2	2	2												0	0	0	0	0
597	111.30.132.148	2015-10-14 11:35:51	2015-10-14 11:43:28	1	4	山西省	晋中市	榆次区	1		1	0	0		2		0	1	0	0	0	0	0	0	0	0	1	0		2	1	3	3												0	0	0	0	0
598	183.232.118.16	2015-10-14 12:00:28	2015-10-14 12:06:24	1	2	福建省	漳州市	龙海市	1		0	1	0		7		0	1	0	0	0	0	1	0	0	0	0	0		3	3	3	3												0	0	0	1	0
599	112.113.94.6	2015-10-14 12:00:59	2015-10-14 12:15:22	1	5	云南省	德宏傣族景颇族自治州	盈江县	1		0	1	0	盈江县人民医院	7		0	1	0	0	0	0	0	0	0	0	0	1	基础麻醉网	3	3	2	2												0	0	0	0	0
600	211.136.233.166	2015-10-14 12:19:21	2015-10-14 12:25:32	1	2	广东省	湛江市	霞山区	1		1	0	0		7		0	0	1	0	0	0	1	0	1	0	0	0		2	1	3	2								2000到2500	0	约40%	1到10	0	0	0	0	0
601	124.161.23.11	2015-10-14 12:25:36	2015-10-14 12:32:50	1	5	贵州省	贵阳市	息烽县	1		0	1	0	贵州省息烽县、人民医院	7		0	0	1	0	0	0	0	0	0	0	0	1	教科书	3	3	2	2												0	0	0	0	0
602	113.66.58.65	2015-10-14 12:55:28	2015-10-14 13:00:08	1	5	广东省	中山市	市辖区	1		1	0	0	中山市小榄人民医院	7		0	0	1	0	0	0	0	0	0	1	1	0		2	2	2	2											2017-02-03	0	0	0	0	0
603	120.198.202.48	2015-10-14 13:00:12	2015-10-14 13:19:30	1	5	湖南省	郴州市	永兴县	1		0	1	0		5		0	0	1	0	0	0	0	0	0	1	1	0		2	2	2	2									300左右			0	0	1	0	0
604	153.119.223.97	2015-10-14 13:53:53	2015-10-14 13:59:13	1	2	山东省	威海市	环翠区	1		0	1	0	威海卫人民医院	5		0	0	1	0	0	0	0	0	0	1	0	0		3	3	2	3												0	1	0	0	0
605	101.226.125.119	2015-10-14 13:58:10	2015-10-14 14:03:30	1	2	江苏省	徐州市	鼓楼区	2		0	1	0	徐州九龙妇产医院	7		0	1	0	0	0	0	1	0	0	1	0	0		3	2	3	2											2	0	0	0	0	0
606	101.226.125.120	2015-10-14 14:00:13	2015-10-14 14:05:16	1	2	江苏省	连云港市	新浦区	1		1	0	0		7		0	0	1	0	0	0	1	0	0	0	0	0		1	1	2	2												0	0	0	0	0
607	111.30.132.176	2015-10-14 14:00:00	2015-10-14 14:06:44	1	4	山东省	潍坊市	安丘市	1		0	1	0		7		0	0	1	0	0	0	0	0	0	0	1	0		2	2	2	2								五千多	一千左右	一千多		0	0	0	0	0
608	111.30.132.212	2015-10-14 14:07:54	2015-10-14 14:16:01	1	4	北京市	北京市	朝阳区	1		1	0	0		7		0	0	1	0	0	0	1	0	0	0	0	0		3	1	2	2											2-4个	0	0	0	0	0
609	117.136.37.171	2015-10-14 14:33:56	2015-10-14 14:47:17	1	4	山东省	菏泽市	曹县	1		0	1	0	曹县县立医院	7		0	0	0	1	0	0	0	0	0	1	0	0		1	2	3	2	0	0	0	0	0	1	不知道					0	0	0	1	0
610	183.232.118.15	2015-10-14 15:21:32	2015-10-14 15:26:10	1	3	湖北省	黄冈市	浠水县	6	妇幼保健院	0	1	0		7		0	0	1	0	0	0	1	0	0	0	0	0		1	1	3	3	0	1	0	0	0	0						1	0	0	0	0
611	111.20.190.32	2015-10-14 15:36:49	2015-10-14 15:42:49	1	6	陕西省	商洛市	商州区	1		1	0	0		5		0	0	1	0	0	0	1	0	0	0	0	0		2	2	2	2												0	0	0	0	0
612	111.30.132.212	2015-10-14 15:37:03	2015-10-14 15:44:25	1	5	陕西省	咸阳市	兴平市	6	.职工医院	0	1	0	兴平四O八医院	7		0	1	0	0	0	0	1	0	0	0	0	0		2	2	2	2											一位	0	0	0	0	0
613	117.185.27.104	2015-10-14 15:47:56	2015-10-14 16:01:45	1	2	江苏省	南通市	海安县	6	乡镇医院	0	1	0	南莫中心卫生院	7		0	0	0	1	0	0	1	0	0	0	0	0		1	1	2	2											没有助产士，都是医生观察产程接生，主任医和住院医同样。科室总共才五个医生。	0	0	0	1	0
614	111.40.201.9	2015-10-14 15:53:04	2015-10-14 16:14:57	1	5	黑龙江省	大庆市	龙凤区	1		0	1	0	黑龙江省大庆市第五医院	5		0	1	0	0	0	0	0	0	0	0	1	0		3	3	2	2									14年12月到15年9月共做57例		1到2	0	0	0	0	0
615	111.30.131.199	2015-10-14 16:10:25	2015-10-14 16:16:10	1	2	山西省	忻州市	忻府区	1		1	0	0		7		0	0	1	0	0	0	0	0	0	0	1	0		3	3	3	2								20000	无	8500		0	0	0	1	0
616	113.120.228.162	2015-10-14 16:12:57	2015-10-14 16:16:49	1	2	山东省	潍坊市	奎文区	1		0	1	0	潍坊市第二人民医院	5		0	0	1	0	0	0	1	0	0	0	0	0		3	2	3	2	0	1	0	0	0	0						0	0	0	0	0
617	111.30.132.176	2015-10-14 16:08:34	2015-10-14 16:17:29	1	3	北京市	北京市	朝阳区	1		0	1	0		7		0	0	0	1	0	0	0	0	0	1	0	0		3	3	3	3								3911	56	1170		0	0	0	0	0
618	171.221.124.66	2015-10-14 16:22:32	2015-10-14 16:27:46	1	2	四川省	成都市	都江堰市	1		1	0	0	都江堰市医疗中心	7		0	0	0	1	0	0	1	0	0	0	0	0		2	2	2	2								3000	0	1600	是	0	0	0	1	0
619	183.195.232.17	2015-10-14 16:30:58	2015-10-14 16:36:15	1	5	江苏省	宿迁市	宿城区	2		0	1	0		5		0	0	1	0	0	0	0	0	0	0	1	0		2	2	2	2								6000	1100	2980	3	0	0	0	0	0
620	111.113.122.71	2015-10-14 16:31:15	2015-10-14 16:37:29	1	2	宁夏回族自治区	银川市	兴庆区	2		1	0	0		7		0	0	1	0	0	0	1	0	1	0	1	0		1	1	2	2								5480	100			0	0	0	0	1
621	221.180.39.134	2015-10-14 16:32:10	2015-10-14 16:41:01	1	2	山西省	吕梁市	离石区	1		0	1	0		7		0	0	0	1	0	0	0	0	1	0	0	0		3	1	3	3											4一5个	0	0	0	0	0
622	101.254.26.126	2015-10-14 16:43:08	2015-10-14 16:51:33	1	5	重庆市	重庆市	南岸区	1		1	0	0	武警医院	7		0	1	0	0	0	0	0	0	0	0	1	0		1	3	3	2	0	0	0	0	1	0						0	0	1	1	0
623	223.85.132.23	2015-10-14 16:46:55	2015-10-14 16:53:21	1	2	重庆市	重庆市	长寿区	2		0	1	0	长寿区妇幼保健院	7		0	0	1	0	0	0	1	0	0	0	0	0		2	2	2	2								2000多	不到200	896	1～2	0	0	0	0	0
624	124.88.214.244	2015-10-14 17:31:24	2015-10-14 17:47:20	1	2	新疆维吾尔自治区	阿克苏地区	阿克苏市	1		1	0	0		5		0	0	1	0	0	0	0	0	0	1	0	0		2	2	2	3												0	0	0	1	0
625	111.30.131.199	2015-10-14 17:48:27	2015-10-14 17:52:08	1	5	北京市	北京市	西城区	2		0	1	0		7		0	0	1	0	0	0	1	0	0	0	0	0		2	1	2	2								900	0	400		0	0	0	0	0
626	223.104.20.160	2015-10-14 17:46:20	2015-10-14 17:52:25	1	2	湖北省	宜昌市	长阳土家族自治县	1		0	1	0		7		0	0	0	1	0	0	1	0	0	0	0	0		2	1	2	3												0	0	0	1	0
627	111.30.132.146	2015-10-14 18:09:14	2015-10-14 18:16:34	1	2	内蒙古自治区	包头市	青山区	1		1	0	0	包头医学院第二附属医院	7		0	1	0	0	0	0	1	0	0	0	0	0		3	1	3	2								1300-1400	20-30	600-7000		0	0	0	0	0
628	183.61.51.191	2015-10-14 18:13:15	2015-10-14 18:26:33	1	5	浙江省	嘉兴市	桐乡市	1		1	0	0	桐乡市人民医院	5		0	1	0	0	0	0	0	0	0	0	1	0		1	1	3	2											1.5个	0	0	1	0	0
629	59.45.70.117	2015-10-14 18:44:15	2015-10-14 18:48:23	1	5	辽宁省	丹东市	振兴区	2		0	1	0		7		0	0	1	0	0	0	0	0	1	0	0	0		2	2	2	2												0	0	0	0	0
630	101.226.125.113	2015-10-14 19:11:55	2015-10-14 19:22:16	1	5	江苏省	泰州市	兴化市	2		0	1	0	兴化市妇幼保健院	5		0	0	1	0	0	0	1	1	0	1	0	0		2	2	2	2	0	1	0	0	0	0		2600	457	2103	2	0	0	1	0	0
631	117.158.88.238	2015-10-14 19:43:21	2015-10-14 19:50:17	1	5	河南省	新乡市	封丘县	2		0	0	1		5		0	0	1	0	0	0	0	0	0	0	1	0		1	2	2	2									300	1200		0	0	0	0	0
632	120.206.198.222	2015-10-14 20:25:04	2015-10-14 20:30:26	1	5	江西省	景德镇市	乐平市	1		0	1	0	乐平市人民医院	7		0	0	0	1	1	0	1	0	0	0	0	0		2	2	2	2	0	1	0	0	0	0						0	0	1	1	0
633	123.151.12.152	2015-10-14 20:22:47	2015-10-14 20:34:44	1	2	陕西省	榆林市	榆阳区	1		1	0	0	榆林市中医院	7		0	0	1	0	0	0	1	0	0	0	0	0		3	2	3	3								300	0	90	无助产士#	1	0	0	0	0
634	14.17.34.237	2015-10-14 20:50:10	2015-10-14 20:54:31	1	2	广东省	广州市	番禺区	1		0	1	0		5		0	0	1	0	0	0	1	0	0	0	0	0		2	3	3	2												0	0	0	0	0
635	117.175.88.50	2015-10-14 20:50:19	2015-10-14 21:04:37	1	5	四川省	眉山市	洪雅县	1		0	1	0		7		0	1	0	0	0	0	0	0	0	0	0	1	基层麻醉网	2	3	2	2											没有助产士。	0	0	1	0	0
636	101.226.125.122	2015-10-14 21:20:51	2015-10-14 21:28:15	1	5	江苏省	泰州市	靖江市	1		0	1	0		5		0	0	1	0	0	0	0	0	0	0	1	0		3	3	2	3									15个			0	0	1	0	0
637	111.30.132.158	2015-10-14 21:15:40	2015-10-14 21:33:05	1	4	北京市	北京市	朝阳区	1		1	0	0	航空总医院	3		0	0	1	0	0	0	1	0	0	1	1	0		1	1	2	2								3911	56	1170	4	0	0	0	0	0
638	112.21.80.141	2015-10-14 21:52:58	2015-10-14 22:04:24	1	6	江苏省	南通市	海门市	1		0	1	0		7		0	1	0	0	0	0	1	0	0	0	0	0		3	2	2	2								九百多	0	四百多多		0	0	0	1	0
639	183.60.52.5	2015-10-14 22:01:40	2015-10-14 22:07:20	1	5	湖南省	湘潭市	韶山市	1		0	1	0	韶山市人民医院	5		0	0	1	0	0	0	0	0	0	0	1	0		1	1	2	2								1000	0	330		0	0	0	0	0
640	101.226.68.141	2015-10-14 22:05:29	2015-10-14 22:14:13	1	5	山东省	济宁市	市中区	1		1	0	0		7		0	0	1	0	0	0	1	0	1	0	0	0		2	2	3	2								具体未统计，应该在一万例以上	600例左右	60%以上		0	0	1	0	0
641	111.30.132.212	2015-10-14 22:35:56	2015-10-14 22:43:17	1	5	河北省	沧州市	新华区	1		1	0	0	沧州市人民医院	7		0	0	1	0	0	0	1	0	0	0	0	0		2	2	1	2								约4000	无	约5000		0	0	1	0	0
642	111.226.202.116	2015-10-14 22:52:05	2015-10-14 23:13:25	1	5	河北省	沧州市	青县	1		0	1	0	青县中医医院	5		0	0	1	0	0	0	1	0	1	0	0	0		3	2	2	2												0	0	0	0	0
643	113.73.9.238	2015-10-14 23:18:27	2015-10-14 23:25:53	1	2	广东省	中山市	市辖区	1		1	0	0		7		0	0	1	0	0	0	1	0	1	0	0	0		2	3	2	2												0	0	0	0	0
644	180.153.81.159	2015-10-15 00:51:16	2015-10-15 01:12:11	1	6	安徽省	芜湖市	镜湖区	2		0	1	0	芜湖伊丽莎白妇产医院	7		0	0	1	0	0	0	0	0	0	0	1	0		2	2	2	2												0	0	0	0	0
645	117.136.37.253	2015-10-15 05:26:56	2015-10-15 05:31:35	1	2	山东省	淄博市	桓台县	2		0	1	0		2		0	0	1	0	0	0	0	0	1	0	0	0		2	2	3	3								3900	600	1500	3	0	0	0	0	0
646	117.11.76.2	2015-10-15 06:54:40	2015-10-15 07:00:14	1	5	天津市	天津市	蓟县	1		0	1	0		7		0	0	1	0	0	0	1	0	0	0	0	0		3	3	3	3												0	0	0	0	0
647	111.30.132.158	2015-10-15 06:57:18	2015-10-15 07:03:23	1	5	黑龙江省	鸡西市	密山市	1		1	0	0		7		0	0	0	1	0	0	1	0	0	0	0	0		3	3	3	3	0	0	0	0	1	0		300	0	200	2	0	0	0	0	0
648	117.136.36.154	2015-10-15 07:03:16	2015-10-15 07:07:41	1	5	河南省	焦作市	武陟县	1		0	1	0		7		0	0	1	0	0	0	0	0	0	1	0	0		2	2	2	2											2-3个	0	0	0	0	0
649	101.226.61.190	2015-10-15 07:51:30	2015-10-15 07:56:21	1	2	辽宁省	营口市	盖州市	2		0	1	0	盖州市妇幼保健院	2		0	0	1	0	0	0	0	0	0	0	1	0		2	2	2	2	0	1	0	0	0	0		3000	300	1200	1	0	0	1	0	1
650	220.182.18.34	2015-10-15 08:31:37	2015-10-15 08:40:53	1	5	西藏自治区	林芝地区	林芝县	1		0	1	0		7		0	0	1	0	0	0	0	0	1	0	0	0		2	1	2	3											2～6	0	0	0	0	0
651	101.226.69.109	2015-10-15 08:36:08	2015-10-15 08:44:06	1	5	新疆维吾尔自治区	伊犁哈萨克自治州	伊宁县	1		0	1	0	伊宁县人民医院	7		0	0	1	0	0	0	0	0	1	0	0	0		3	3	2	2								约4000	0	约900		0	0	0	0	0
652	223.85.132.24	2015-10-15 09:15:49	2015-10-15 09:23:25	1	5	云南省	昆明市	盘龙区	1		0	1	0		7		0	0	1	0	0	0	1	0	0	1	1	0		3	3	3	3	0	0	0	0	1	0						0	0	0	0	1
653	119.115.131.190	2015-10-15 09:30:53	2015-10-15 09:37:25	1	5	辽宁省	葫芦岛市	龙港区	1		0	1	0	葫芦岛市第二人民医院	7		0	1	0	0	0	0	0	0	0	0	0	1	基层麻醉网学习的	2	2	2	2											一个	0	0	0	0	0
654	111.202.162.3	2015-10-15 09:46:17	2015-10-15 09:53:26	1	5	北京市	北京市	朝阳区	6	北京和睦家医院，民营，综合医院	0	1	0	北京和睦家医院	7		0	0	1	0	0	0	1	0	0	0	0	0		2	1	2	2								大约2000	大约1700-1800	大约600-700	一对一	0	0	0	0	0
655	218.88.120.69	2015-10-15 09:51:57	2015-10-15 10:00:00	1	5	四川省	成都市	成华区	1		1	0	0	成都市第六人民医院	7		0	0	1	0	0	0	1	1	1	1	0	0		3	3	2	2											最多2个	0	0	1	0	0
656	101.226.125.108	2015-10-15 10:16:45	2015-10-15 10:23:25	1	2	河南省	周口市	川汇区	2		0	0	1	周口妇产医院	4		0	0	1	0	0	0	0	0	0	0	1	0		1	1	3	2											3	0	0	0	0	0
657	101.226.114.166	2015-10-15 10:25:39	2015-10-15 10:30:18	1	5	安徽省	六安市	金安区	1		1	0	0	六安市人民医院	7		0	0	1	0	0	0	0	0	0	0	1	0		1	3	3	2												0	0	0	0	0
658	124.226.120.139	2015-10-15 10:32:22	2015-10-15 10:46:51	1	5	广西壮族自治区	贺州市	钟山县	2		0	1	0	广西壮族自治区贺州市钟山县妇幼保健院	7		0	1	0	0	0	0	1	0	0	0	0	0		2	2	2	2								3800	50	40%左右	夜班时有多于5个的	0	0	0	0	0
659	111.30.132.205	2015-10-15 11:23:13	2015-10-15 11:28:41	1	5	河北省	邯郸市	磁县	2		0	1	0	磁县妇幼保健院	5		0	1	0	0	0	0	0	0	0	0	1	0		1	1	3	2								8000多	20例左右	2000左右		0	0	0	0	0
660	223.71.248.22	2015-10-15 11:26:18	2015-10-15 11:41:14	1	3	北京市	北京市	朝阳区	1		1	0	0	航空总医院	7		0	0	0	1	0	1	0	0	0	0	0	0		3	2	2	2	0	0	0	0	1	0		3911	56	1170	4	0	0	0	0	0
661	117.86.240.79	2015-10-15 12:04:01	2015-10-15 12:09:39	1	3	江苏省	南通市	崇川区	2		1	0	0	南通市妇幼保健院	5		0	1	0	0	0	0	1	0	0	1	0	0		2	2	2	2								8000	300	4000		0	0	0	0	0
662	14.17.37.143	2015-10-15 12:15:12	2015-10-15 12:24:59	1	5	湖南省	衡阳市	耒阳市	7		0	0	1	耒阳云森医院	2		0	0	1	0	0	0	0	0	1	0	0	0		2	1	2	2											2	0	0	0	0	0
663	117.136.66.11	2015-10-15 12:33:53	2015-10-15 12:37:33	1	3	江苏省	南通市	崇川区	2		1	0	0	南通市妇幼保健院#	7		0	0	1	0	0	0	1	0	1	1	0	0		2	2	2	2								8000		4000		0	0	0	0	0
664	101.226.61.190	2015-10-15 12:33:04	2015-10-15 12:40:09	1	3	江苏省	南通市	崇川区	1		1	0	0	南通市妇幼保健院	5		0	0	1	0	1	1	1	1	1	1	1	0		2	2	2	2								8000		0.5		0	0	0	0	0
665	111.30.132.190	2015-10-15 13:31:13	2015-10-15 13:35:42	1	5	河北省	唐山市	路南区	2		1	0	0	唐山妇幼保健院	5		0	0	1	0	0	0	0	0	0	0	1	0		3	3	2	2								五千			一二个	0	1	0	0	0
666	183.195.233.90	2015-10-15 13:45:05	2015-10-15 13:51:26	1	4	江苏省	南通市	崇川区	1		1	0	0	南通市妇幼保健院	7		0	0	1	0	0	0	1	1	1	1	1	0		3	3	3	2	0	1	0	1	0	0		8000-9000		4000+	2017-03-05	0	0	0	0	0
667	111.30.132.208	2015-10-15 15:29:37	2015-10-15 15:35:04	1	5	河北省	邯郸市	魏县	1		0	1	0		5		0	0	1	0	0	0	1	1	0	1	0	0		2	2	3	2												0	0	1	0	0
668	171.217.145.45	2015-10-15 15:52:45	2015-10-15 16:00:08	1	5	四川省	成都市	青羊区	1		1	0	0		5		0	0	1	0	0	0	0	0	0	1	0	0		2	2	2	2												0	0	0	0	0
669	101.226.114.166	2015-10-15 15:59:57	2015-10-15 16:06:17	1	2	江苏省	淮安市	楚州区	1		1	0	0	江苏省淮安医院	5		0	1	0	0	0	0	0	0	1	1	0	0		2	1	3	3								二干多	二十余例	一干多	不等，一到三位	0	0	0	0	1
670	61.155.101.26	2015-10-15 17:16:42	2015-10-15 17:21:48	1	2	江苏省	镇江市	句容市	2		0	1	0		7		0	0	1	0	0	0	1	0	0	0	0	0		2	3	3	2												0	0	0	0	0
671	111.30.132.146	2015-10-15 18:02:56	2015-10-15 18:11:09	1	2	辽宁省	沈阳市	皇姑区	1		1	0	0	沈阳二四二医院	7		0	0	1	0	1	0	0	0	0	0	0	0		2	3	2	2								1000多点	10多例	600多		0	0	0	0	0
672	101.226.61.186	2015-10-15 18:30:19	2015-10-15 18:36:01	1	5	广东省	揭阳市	榕城区	7		0	1	0		5		0	0	1	0	0	0	0	0	1	0	0	0		2	1	2	2								1500	400	1000	3	0	0	0	0	0
673	222.95.217.98	2015-10-15 18:48:23	2015-10-15 18:55:29	1	5	江苏省	南京市	秦淮区	2		1	0	0	南京医科大学附属南京妇幼保健院	1		0	0	1	0	0	0	0	0	0	0	1	0		1	2	2	2								20000多例	10000多例	10000多例	平均3个	0	0	0	0	0
674	111.30.132.158	2015-10-15 19:24:16	2015-10-15 19:35:11	1	2	四川省	凉山彝族自治州	西昌市	6	妇幼保健院	0	1	0	四川省凉山州妇幼保健院	7		0	0	1	0	0	0	1	0	0	0	0	0		2	2	2	2											5	0	0	0	0	0
675	42.123.70.209	2015-10-15 19:26:28	2015-10-15 19:37:07	1	5	内蒙古自治区	赤峰市	克什克腾旗	2		0	1	0	克什克腾旗妇幼保健所	5		0	1	0	0	0	0	1	0	0	0	1	0		2	1	2	2								1100例	2例	600例左右		0	0	0	0	0
676	111.30.132.148	2015-10-15 19:45:45	2015-10-15 19:55:57	1	5	陕西省	安康市	汉阴县	2		0	1	0	汉阴县妇幼保健院	5		0	0	1	0	0	0	0	0	0	1	0	0		2	2	2	2								2000	600	500	2	0	0	0	0	0
677	111.30.141.47	2015-10-15 19:52:10	2015-10-15 19:57:34	1	5	陕西省	安康市	平利县	1		0	1	0	平利县医院	7		0	1	0	0	0	0	1	0	0	0	0	0		3	1	3	2											2017-01-02	0	0	0	0	0
678	183.61.51.208	2015-10-15 20:45:53	2015-10-15 20:53:16	1	2	福建省	龙岩市	新罗区	1		1	0	0		7		0	1	0	0	0	0	0	0	0	1	0	0		3	1	2	2	0	1	0	0	0	0		8000	2015才开始			0	0	0	0	0
679	110.245.195.94	2015-10-15 20:53:25	2015-10-15 20:59:11	1	5	河北省	承德市	围场满族蒙古族自治县	1		0	1	0		5		0	0	1	0	0	0	1	0	0	0	0	0		2	2	3	2												0	0	0	0	0
680	219.133.40.15	2015-10-15 21:42:26	2015-10-15 21:53:47	1	2	湖北省	襄樊市	枣阳市	2		0	1	0	枣阳市妇幼保健院	6	科室主任在省妇幼参加过无痛分娩中国行学习	0	0	1	0	0	0	0	0	0	1	1	0		2	2	2	2									基本上百分之95顺产都做过分娩镇痛			0	0	0	0	0
681	117.175.88.49	2015-10-15 21:47:19	2015-10-15 21:55:13	1	5	四川省	广安市	广安区	7		0	0	1	广安宏州医院	5		0	0	1	0	0	0	0	0	1	0	0	0		2	1	2	2												0	0	0	0	0
682	111.30.132.148	2015-10-15 21:48:17	2015-10-15 21:58:57	1	4	山西省	阳泉市	盂县	1		0	1	0	盂县中医医院	5		0	1	0	0	0	0	0	0	0	1	0	0		2	2	3	2								400多	5	150多	1	0	0	0	0	0
683	223.64.61.182	2015-10-15 21:46:28	2015-10-15 21:59:09	1	5	江苏省	苏州市	沧浪区	1		1	0	0		7		0	0	1	0	0	0	0	0	0	1	0	0		2	1	2	2												0	0	0	0	0
684	111.30.132.208	2015-10-15 22:09:57	2015-10-15 22:14:30	1	5	山西省	吕梁市	交城县	1		0	0	1		7		0	0	1	0	0	0	1	0	0	0	1	0		2	2	1	2								1000左右	100	300	2	0	0	0	0	0
685	14.17.37.146	2015-10-15 23:06:03	2015-10-15 23:17:24	1	2	广东省	广州市	越秀区	2		0	1	0	广州市越秀区妇幼保健院	5		0	1	0	0	0	0	0	0	1	0	0	0		2	1	2	2								1500多		约600占38.3%	1～3位	0	0	0	0	0
686	115.203.181.125	2015-10-15 23:46:30	2015-10-15 23:51:54	1	5	浙江省	台州市	椒江区	1		1	0	0		5		0	0	1	0	0	0	0	0	0	0	1	0		2	3	2	2												0	0	1	0	0
687	211.136.233.158	2015-10-16 00:00:24	2015-10-16 00:03:55	1	5	福建省	龙岩市	新罗区	1		0	1	0		7		0	0	1	0	0	0	1	0	0	0	0	0		3	3	1	3												0	0	1	0	0
688	14.17.37.144	2015-10-16 01:00:03	2015-10-16 01:17:00	1	5	广西壮族自治区	柳州市	城中区	2		1	0	0	#广西柳州市妇幼保健院	1		0	0	1	0	0	0	0	0	0	0	1	0		2	2	2	2								8000例	31O0例	3000例	1位	0	0	1	0	0
689	223.85.132.34	2015-10-16 05:52:39	2015-10-16 06:02:18	1	5	四川省	德阳市	中江县	1		0	1	0	中江县人民医院	7		0	0	1	0	0	0	0	0	0	0	1	0		2	2	2	2												0	0	0	0	0
690	111.30.132.208	2015-10-16 06:22:02	2015-10-16 06:32:32	1	5	山西省	临汾市	尧都区	7		0	1	0	临汾市尧都区仁和中西医结合医院	5		0	0	1	0	0	0	0	0	1	0	1	0		2	2	2	2												0	0	0	0	0
691	223.85.132.23	2015-10-16 06:22:20	2015-10-16 06:35:38	1	5	四川省	德阳市	中江县	1		0	1	0		5		0	0	1	0	1	0	0	0	0	0	1	0		2	3	2	2												0	0	1	0	0
692	219.133.40.13	2015-10-16 08:12:13	2015-10-16 08:16:30	1	5	广东省	东莞市	市辖区	7		0	1	0		5		0	0	1	0	0	0	1	0	0	1	0	0		2	2	2	2								1056	260	368	一位	0	0	0	0	0
693	101.226.125.120	2015-10-16 08:19:06	2015-10-16 08:27:46	1	5	河南省	南阳市	宛城区	1		1	0	0	南阳市中心医院	5		0	0	1	0	0	0	1	0	1	1	1	0		2	2	2	2												0	0	1	0	0
694	183.60.52.227	2015-10-16 08:17:03	2015-10-16 08:54:48	1	2	江西省	九江市	彭泽县	7		0	0	1	彭泽龙城医院	7		0	0	1	0	0	0	1	0	0	0	0	0		2	2	3	2								一千	十个左右	4百个左右	丨个	0	0	0	0	0
695	183.234.194.9	2015-10-16 10:07:58	2015-10-16 10:17:45	1	5	广东省	深圳市	龙岗区	2		1	0	0	深圳市龙��区妇幼保健院	5		0	0	1	0	0	0	0	0	0	0	0	1	麻醉�I域	3	2	2	2								1万1千多	1500例左右	3932		0	0	0	0	0
696	117.185.27.103	2015-10-16 10:10:14	2015-10-16 10:19:47	1	5	江苏省	苏州市	昆山市	1		0	1	0	昆山市第六人民医院	7		0	0	1	1	0	0	1	0	1	0	0	0		2	2	3	2								800+	0	400+		0	0	0	0	0
697	42.249.141.4	2015-10-16 10:17:41	2015-10-16 10:23:38	1	5	辽宁省	沈阳市	和平区	1		1	0	0		7		0	0	1	0	0	0	1	0	0	0	1	0		2	2	3	2												0	0	0	0	0
698	219.133.40.15	2015-10-16 10:38:09	2015-10-16 10:47:25	1	5	广东省	东莞市	市辖区	1		0	1	0	东莞市寮步医院	7		0	0	1	0	0	0	1	0	0	0	0	0		2	2	2	2											2017-02-03	0	0	0	0	0
699	111.30.132.176	2015-10-16 10:46:25	2015-10-16 10:51:13	1	2	陕西省	西安市	莲湖区	1		0	1	0	中航工业西安医院	1		0	0	1	0	0	0	0	0	0	0	1	0		1	1	2	3	0	1	0	0	0	0		2200	10	1390	5	0	0	0	0	1
700	111.30.132.146	2015-10-16 11:35:57	2015-10-16 11:42:37	1	2	陕西省	西安市	莲湖区	1		0	1	0	中航工业西安医院	5		0	0	0	1	0	0	1	0	0	0	0	0		1	1	1	3	0	1	0	0	0	0		2200	10	1390	5	0	0	0	0	1
701	111.30.132.148	2015-10-16 11:35:40	2015-10-16 11:43:14	1	2	陕西省	西安市	莲湖区	1		0	1	0	中航工业西安医院	1		0	0	1	0	0	0	0	0	0	0	1	0		1	1	3	3	0	1	0	0	0	0		2200	10	1390	5	0	0	0	0	1
702	211.137.119.241	2015-10-16 11:34:57	2015-10-16 11:43:19	1	2	陕西省	西安市	莲湖区	1		0	1	0		5		0	1	0	0	0	0	0	0	0	1	0	0		2	2	2	2	0	0	0	0	1	0		2200	10	1390	5	0	0	0	0	1
703	111.30.132.208	2015-10-16 11:34:36	2015-10-16 11:43:40	1	2	陕西省	西安市	莲湖区	1		0	1	0	中航工业西安医院	5		0	0	1	0	0	0	1	0	0	0	0	0		1	1	3	3	0	1	0	0	0	0		2200	10	1390	5	0	0	0	0	0
704	101.226.125.121	2015-10-16 11:41:28	2015-10-16 11:46:08	1	5	湖北省	随州市	曾都区	2		1	0	0		5		0	0	1	0	0	0	0	0	0	0	1	0		2	2	2	2												0	0	0	0	0
705	14.211.10.85	2015-10-16 12:38:40	2015-10-16 12:43:36	1	2	广东省	中山市	市辖区	1		0	1	0		5		0	0	1	0	0	0	1	0	0	0	0	0		3	3	2	2												0	0	0	0	0
706	14.17.37.146	2015-10-16 14:09:28	2015-10-16 14:25:01	1	1	福建省	福州市	晋安区	7		0	1	0	福兴妇医院	4		0	0	0	1	0	0	0	0	0	0	1	0		2	2	2	2								6386		2793		0	0	0	0	1
707	111.30.141.47	2015-10-16 14:28:38	2015-10-16 14:34:46	1	5	辽宁省	营口市	盖州市	2		0	1	0		5		0	0	1	0	0	0	1	0	1	1	1	0		2	2	2	2												0	0	0	0	0
708	101.226.61.186	2015-10-16 16:28:28	2015-10-16 16:36:47	1	5	安徽省	芜湖市	镜湖区	2		0	1	0	芜湖市妇幼保健院	5		0	0	1	0	0	0	0	0	0	1	1	0		2	3	3	2								1900例				0	0	0	0	0
709	182.131.12.11	2015-10-16 17:08:00	2015-10-16 17:15:39	1	5	云南省	昭通市	盐津县	1		0	1	0	盐津县人民医院	7		0	0	1	0	0	0	0	0	0	0	0	1	丁香园网站	2	2	2	2												0	0	0	0	0
710	101.226.61.186	2015-10-16 19:19:17	2015-10-16 19:26:02	1	5	江苏省	宿迁市	泗洪县	1		0	0	1		7		0	0	1	0	0	0	0	0	0	0	1	0		1	2	3	1	0	0	0	0	1	0		300	50	268		0	0	0	0	0
711	101.226.102.237	2015-10-16 19:35:06	2015-10-16 19:41:43	1	5	山东省	临沂市	莒南县	1		1	0	0	莒南县人民医院	5		0	0	1	0	0	0	1	0	0	0	0	0		2	2	1	2								100	100	4000余例	3位	0	0	0	0	0
712	101.226.125.115	2015-10-16 20:18:02	2015-10-16 20:22:35	1	5	浙江省	台州市	温岭市	2		0	1	0	温岭市妇幼保健院	6	自学	0	0	1	0	0	0	1	0	0	0	0	0		2	1	3	2	0	0	0	0	1	0		10000	120	3600	4	0	0	0	0	0
713	101.226.125.18	2015-10-16 20:19:45	2015-10-16 20:27:23	1	5	安徽省	合肥市	包河区	1		1	0	0	安徽省第二人民医院	5		0	0	1	0	0	0	0	0	0	1	0	0		2	1	2	2												0	0	0	0	0
714	123.147.246.66	2015-10-16 20:29:33	2015-10-16 20:36:25	1	5	重庆市	重庆市	渝中区	1		1	0	0	重医附属第一医院	1		0	1	0	0	0	0	0	0	1	1	1	0		2	3	2	3											2	0	0	0	0	0
715	101.226.61.190	2015-10-16 20:26:03	2015-10-16 20:43:42	1	2	新疆维吾尔自治区	克孜勒苏柯尔克孜自治州	阿图什市	1		1	0	0	新疆维吾尔自治区克州人民医院	5		1	1	0	0	0	0	1	0	0	0	0	0		2	2	2	2								4684#	没有开展，我今天到南京市妇幼保健院来学习无痛分娩	1650	5	0	0	0	1	0
716	120.192.232.150	2015-10-16 21:43:20	2015-10-16 21:56:02	1	5	陕西省	咸阳市	兴平市	6	妇幼保健院	0	1	0		5		0	0	1	0	0	0	0	0	0	0	1	0		3	3	3	2								3000左右	无	600左右		0	0	0	0	0
717	223.85.132.35	2015-10-16 22:26:35	2015-10-16 22:37:42	1	5	四川省	雅安市	天全县	1		0	1	0	天全县人民医院	7		0	0	1	0	0	0	1	0	0	0	0	0		1	1	2	2												0	0	0	0	0
718	183.232.90.38	2015-10-16 22:28:34	2015-10-16 22:40:03	1	5	福建省	龙岩市	连城县	1		0	1	0	福建省连城县医院	5		0	1	0	0	0	0	0	0	0	0	1	0		2	2	2	2									无	800		0	0	0	0	0
719	113.5.2.0	2015-10-17 04:44:56	2015-10-17 05:00:46	1	5	黑龙江省	伊春市	汤旺河区	1		0	1	0		7		0	0	1	0	0	0	1	0	0	0	0	0		1	2	2	2												0	0	0	0	0
720	117.136.45.185	2015-10-17 06:40:38	2015-10-17 06:48:00	1	5	江苏省	泰州市	海陵区	6	中医院	1	0	0	江苏省泰州市中医医院	7		0	0	1	0	0	0	0	0	1	0	0	0		2	2	2	2								1200	50	500		0	0	0	0	0
721	101.226.68.141	2015-10-17 06:51:30	2015-10-17 06:58:19	1	5	山东省	德州市	陵县	1		0	1	0	陵城区人民医院	7		0	0	1	0	0	0	0	0	1	0	0	0		2	2	2	3	0	1	0	0	0	0			基本是熟人，十几例	两千左右		0	0	0	0	0
722	123.151.64.143	2015-10-17 07:01:28	2015-10-17 07:05:55	1	5	河北省	石家庄市	长安区	1		1	0	0		7		0	0	1	0	0	0	0	0	0	1	1	0		3	3	2	2												0	0	1	0	0
723	183.232.118.14	2015-10-17 07:08:02	2015-10-17 07:16:29	1	5	广西壮族自治区	梧州市	藤县	1		0	1	0	藤县人民医院#	7		0	0	0	1	0	0	1	0	1	0	0	0		2	2	2	2								约1800例	0例	约600例		0	0	0	0	0
724	123.151.42.52	2015-10-17 07:18:13	2015-10-17 07:23:16	1	5	河北省	石家庄市	长安区	6	职工医院	0	0	1		5		0	0	0	1	0	0	1	0	0	1	0	0		2	3	2	2												0	0	0	0	0
725	106.37.20.151	2015-10-17 07:21:48	2015-10-17 07:26:47	1	2	北京市	北京市	朝阳区	2		0	0	1		7		0	1	0	0	0	0	1	0	0	1	0	0		1	2	2	3											23	1	0	0	0	0
726	182.140.184.88	2015-10-17 07:23:49	2015-10-17 07:29:10	1	5	四川省	泸州市	叙永县	1		0	1	0		7		0	0	1	0	0	0	1	0	0	0	0	0		2	2	3	2								1000	200	600		0	0	0	0	0
727	14.17.37.146	2015-10-17 07:36:28	2015-10-17 07:43:22	1	5	湖南省	湘潭市	湘乡市	1		0	1	0	湘乡人民医院	7		0	0	1	0	0	0	1	0	0	0	0	0		1	2	2	2											一个	0	0	1	0	0
728	123.151.176.198	2015-10-17 07:28:10	2015-10-17 07:45:11	1	5	辽宁省	沈阳市	大东区	1		1	0	0		5		0	0	1	0	0	0	0	0	1	0	1	0		2	3	3	3												1	1	0	0	0
729	111.161.57.49	2015-10-17 07:42:23	2015-10-17 07:48:23	1	5	甘肃省	庆阳市	宁县	1		0	1	0		7		0	0	0	1	0	0	0	0	0	1	0	0		3	3	2	3	0	0	0	0	1	0						0	0	0	0	0
730	58.57.169.22	2015-10-17 07:52:28	2015-10-17 07:57:43	1	5	山东省	聊城市	东昌府区	6	中医类综合医院	1	0	0		7		0	0	1	0	0	0	0	0	1	1	1	0		1	2	2	2												0	0	1	1	0
731	101.226.89.14	2015-10-17 08:31:51	2015-10-17 08:38:59	1	5	山东省	德州市	德城区	2		1	0	0	德州市妇幼保健院	7		0	0	1	0	0	0	0	0	1	0	0	0		2	2	2	2								7000例	400例	3000多例	2位	0	0	0	0	0
732	101.226.125.14	2015-10-17 10:14:05	2015-10-17 10:21:32	1	5	浙江省	丽水市	莲都区	1		1	0	0	丽水市人民医院	1		0	0	1	0	0	0	0	0	0	1	1	0		2	2	2	2									400多例			0	0	0	0	0
733	183.228.100.131	2015-10-17 10:25:10	2015-10-17 10:33:13	1	5	重庆市	重庆市	荣昌县	7		0	0	1	荣昌海棠医院	7		0	0	1	0	1	1	1	1	1	1	1	0		2	2	3	2												0	0	0	0	0
734	218.89.132.204	2015-10-17 10:34:26	2015-10-17 10:49:35	1	5	四川省	泸州市	泸县	1		0	0	1	妇幼保健院	5		0	0	1	0	0	0	0	0	0	1	1	0		2	3	2	2								1700	157	724	2	0	0	1	0	0
735	182.131.12.12	2015-10-17 11:54:31	2015-10-17 12:00:37	1	2	重庆市	重庆市	潼南县	1		0	1	0		7		0	0	1	0	0	0	1	0	1	1	1	0		3	2	2	2												0	0	0	1	0
736	101.226.125.14	2015-10-17 12:50:04	2015-10-17 13:00:50	1	2	河南省	南阳市	宛城区	2		0	0	1	南阳圣玛妇产医院	7		0	0	1	0	0	0	0	0	0	0	0	1	本医院就已应用	1	2	2	2								1000----1500	顺产80%用无痛分娩	不知道了	5位以下	0	0	0	0	0
737	101.226.125.19	2015-10-17 14:21:26	2015-10-17 14:27:37	1	5	浙江省	嘉兴市	桐乡市	1		1	0	0		7		0	0	1	0	0	0	1	0	1	1	0	0		2	2	2	2												0	0	0	0	0
738	101.226.69.109	2015-10-17 14:59:03	2015-10-17 15:05:09	1	5	河南省	许昌市	魏都区	2		0	1	0		2		0	0	1	0	0	0	0	0	0	0	1	0		1	2	2	2												0	0	0	0	0
739	220.164.164.73	2015-10-17 14:54:32	2015-10-17 15:05:14	1	5	云南省	曲靖市	宣威市	1		0	1	0	宣威市第一人民医院	7		0	0	1	0	0	0	1	0	0	0	1	0		2	3	2	2								2千5百例左右	几乎没有	900多例		0	0	0	0	1
740	111.30.132.176	2015-10-17 15:58:32	2015-10-17 16:17:20	1	5	河北省	保定市	清苑县	1		0	1	0	保定市清苑区人民医院	7		0	0	1	0	0	0	1	0	0	1	0	0		3	2	2	2												0	0	0	0	0
741	123.147.246.216	2015-10-17 16:36:19	2015-10-17 16:46:10	1	5	重庆市	重庆市	巫溪县	1		0	1	0	重庆市巫溪县人民医院	5		0	0	0	1	0	0	0	0	0	0	1	0		3	3	2	2												0	0	0	0	0
742	113.56.62.3	2015-10-17 17:00:44	2015-10-17 17:07:28	1	5	湖北省	鄂州市	鄂城区	1		1	0	0		5		0	0	1	0	0	0	0	0	0	0	1	0		1	3	3	2												0	0	0	0	0
743	123.235.167.121	2015-10-17 17:05:10	2015-10-17 17:14:16	1	4	辽宁省	鞍山市	铁东区	7		0	1	0	鞍山市金普妇产医院，	7		0	0	1	0	0	0	1	0	0	0	0	0		2	2	2	2								2000左右	很少	百分之六十多	一对一	0	0	1	0	0
744	101.226.125.115	2015-10-17 17:54:18	2015-10-17 18:04:04	1	5	河南省	郑州市	巩义市	1		0	1	0		5		0	0	1	0	0	0	1	0	0	0	1	0		2	2	2	2								400多	不足100	2000多		0	0	0	0	0
745	122.194.197.212	2015-10-17 18:38:44	2015-10-17 18:50:55	1	2	江苏省	徐州市	泉山区	1		1	0	0	徐州市第一人民医院	7		0	0	1	0	0	0	1	0	0	0	0	0		2	3	2	2								3000左右	0	2000左右	不一定	0	0	0	0	0
746	120.194.162.138	2015-10-17 19:03:06	2015-10-17 19:09:20	1	5	河南省	信阳市	平桥区	7		0	0	1		5		0	0	1	0	0	0	0	0	1	0	0	0		3	3	2	2												0	0	0	0	0
747	111.30.131.199	2015-10-17 20:06:42	2015-10-17 20:12:59	1	5	辽宁省	锦州市	古塔区	2		0	1	0		5		0	0	1	0	0	0	1	0	0	0	0	0		2	2	2	2												0	0	0	0	0
748	219.133.40.16	2015-10-17 20:26:51	2015-10-17 20:34:59	1	1	广东省	阳江市	阳西县	2		0	0	1	�西�h�D幼保健院	7		0	0	1	0	0	0	1	0	0	0	0	0		1	1	2	2								2200	100	600	3	0	0	0	0	0
749	123.131.163.112	2015-10-17 20:41:50	2015-10-17 20:46:38	1	2	山东省	临沂市	平邑县	1		1	0	0		5		0	0	1	0	0	0	0	0	0	1	1	0		2	2	3	3	0	1	0	0	0	0					2－3	0	0	0	0	0
750	221.131.143.50	2015-10-17 21:34:09	2015-10-17 21:51:25	1	3	江苏省	泰州市	姜堰市	1		0	0	1		7		0	0	1	0	0	0	0	0	0	1	0	0		3	2	3	2								80	没有	29		0	0	0	0	0
751	14.17.37.146	2015-10-17 22:38:04	2015-10-17 22:45:38	1	5	湖南省	怀化市	靖州苗族侗族自治县	1		0	1	0		5		0	0	1	0	0	0	0	0	1	1	1	0		1	1	1	2												0	0	0	0	0
752	1.60.230.104	2015-10-18 06:13:09	2015-10-18 06:22:18	1	2	黑龙江省	齐齐哈尔市	富拉尔基区	1		0	1	0	齐齐哈尔北钢医院	7		0	0	0	1	0	0	1	0	0	0	0	0		2	1	3	2								1123	无	大约52%	1―2	0	0	0	0	0
753	219.133.40.13	2015-10-18 06:33:25	2015-10-18 06:43:46	1	5	湖南省	怀化市	溆浦县	6	县人民医院，承包给私人40年	0	1	0		7		0	0	1	0	0	0	0	0	0	0	0	1	忘了	2	3	2	2												0	0	0	0	0
754	118.118.110.71	2015-10-18 08:16:02	2015-10-18 08:22:56	1	5	四川省	雅安市	天全县	1		0	1	0		7		0	0	1	0	0	0	0	0	1	0	0	0		3	3	2	2												0	1	0	0	0
755	125.71.119.78	2015-10-18 08:32:06	2015-10-18 08:39:20	1	5	四川省	成都市	彭州市	1		1	0	0	彭州市人民医院	7		0	0	1	0	0	0	0	0	1	0	0	0		2	3	2	2												0	0	0	0	0
756	117.175.88.49	2015-10-18 10:59:01	2015-10-18 11:20:39	1	5	重庆市	重庆市	丰都县	1		0	1	0	丰都中医院	6	2013年在四川泸州的无痛分娩学习班	0	0	1	0	0	0	1	0	0	0	0	0		2	1	2	2												0	0	0	0	0
757	111.30.132.158	2015-10-18 13:32:13	2015-10-18 13:38:39	1	5	四川省	广元市	朝天区	1		0	1	0	朝天区人民医院	7		0	0	1	0	0	0	0	0	0	1	1	0		2	3	3	2												0	0	1	0	0
758	111.30.132.176	2015-10-18 15:56:32	2015-10-18 16:05:09	1	5	河北省	秦皇岛市	北戴河区	1		0	1	0	北戴河医院	7		0	0	1	0	0	0	1	0	0	0	0	0		3	3	3	2												0	0	1	0	0
759	111.30.132.158	2015-10-18 16:43:05	2015-10-18 16:52:55	1	5	河南省	郑州市	金水区	7		0	1	0		5		0	0	1	0	0	0	1	0	0	0	0	0		3	3	2	2								14300	500	5000		0	0	0	0	0
760	14.17.37.43	2015-10-18 16:52:29	2015-10-18 17:02:09	1	5	福建省	漳州市	漳浦县	1		0	1	0		7		0	1	0	0	0	0	0	0	1	1	0	0		3	2	2	2												0	0	0	1	0
761	58.253.35.218	2015-10-18 17:38:55	2015-10-18 17:48:42	1	5	广东省	阳江市	江城区	1		0	1	0		7		0	1	0	0	0	0	0	0	0	1	1	0		2	2	2	3												0	0	0	0	0
762	14.17.37.69	2015-10-18 18:20:31	2015-10-18 18:28:38	1	5	湖北省	宜昌市	枝江市	1		0	1	0	枝江市人民医院	1		0	0	1	0	0	0	0	0	1	1	1	0		2	3	2	2									3		2017-02-03	0	0	0	0	0
763	101.226.125.113	2015-10-18 19:00:23	2015-10-18 19:10:49	1	4	山东省	临沂市	兰山区	1		0	1	0	临沂市兰山区人民医院	1		0	0	1	0	0	0	0	0	0	1	1	0		2	2	3	2												0	0	0	0	0
764	14.17.37.69	2015-10-18 19:21:11	2015-10-18 19:27:23	1	5	甘肃省	张掖市	甘州区	2		0	0	1	甘州区妇幼保健院	5		0	0	1	0	0	0	0	0	1	1	1	0		2	2	2	2								3500	40	960	2	0	0	0	0	0
765	101.69.28.92	2015-10-18 19:58:30	2015-10-18 20:11:39	1	4	浙江省	嘉兴市	桐乡市	1		1	0	0	桐乡��第一人民医院	5		0	0	1	0	0	0	0	0	0	0	1	0		3	1	3	3								5175	很少	2250	2017-02-03	0	0	0	0	0
766	219.133.40.16	2015-10-18 21:07:39	2015-10-18 21:13:57	1	5	广东省	肇庆市	广宁县	2		0	1	0	广宁县妇女儿童医院	7		0	0	1	0	0	0	0	0	0	1	0	0		2	1	2	3												0	0	0	0	0
767	117.175.88.50	2015-10-18 21:49:38	2015-10-18 21:55:29	1	5	四川省	达州市	大竹县	1		0	1	0		7		0	0	1	0	0	0	1	0	1	0	0	0		2	2	2	2												0	0	0	0	1
768	101.226.125.113	2015-10-18 21:49:29	2015-10-18 21:57:43	1	5	山东省	德州市	德城区	2		1	0	0		7		0	0	1	0	0	0	0	0	0	1	0	0		2	2	2	2												0	0	0	0	0
769	14.17.37.72	2015-10-18 22:53:05	2015-10-18 22:58:01	1	5	甘肃省	天水市	北道区	1		0	1	0		7		0	0	1	0	0	0	0	0	1	1	0	0		2	1	2	2											3	0	0	0	0	0
770	14.17.37.145	2015-10-18 23:11:21	2015-10-18 23:24:43	1	5	甘肃省	庆阳市	西峰区	2		0	1	0	甘肃省庆阳市西峰区人民医院	2		0	1	0	0	0	0	0	0	0	0	1	0		2	3	3	2	1	0	0	0	0	0		1500	0	600		0	0	0	0	0
771	123.151.42.49	2015-10-18 23:52:29	2015-10-18 23:54:45	1	5	北京市	北京市	海淀区	1		1	0	0		7		0	0	1	0	0	0	0	1	0	0	0	0		3	3	2	2												0	0	0	0	0
772	101.226.125.116	2015-10-19 00:14:05	2015-10-19 00:26:22	1	5	安徽省	合肥市	蜀山区	1		0	1	0		5		0	0	1	0	0	0	1	0	0	1	0	0		2	2	2	2										500台左右		0	0	0	0	0
773	123.151.42.49	2015-10-19 05:34:12	2015-10-19 05:40:23	1	4	河北省	唐山市	路北区	1		1	0	0		7		0	0	1	0	0	0	1	0	0	1	0	0		3	3	3	3	0	0	0	0	1	0					2017-03-06	0	0	0	0	0
774	223.68.189.247	2015-10-19 05:40:03	2015-10-19 05:46:31	1	2	广东省	广州市	天河区	2		1	0	0	广州市妇女儿童医疗中心	5		0	0	1	0	0	0	0	0	0	0	1	0		1	1	2	2								15000左右	7000左右	5500左右	1-4wei	0	0	0	0	0
775	171.43.16.117	2015-10-19 06:55:30	2015-10-19 07:06:28	1	2	湖北省	黄冈市	黄州区	1		1	0	0	湖北省黄冈市中心医院	6	无痛分娩中国行武汉站	0	0	1	0	0	0	1	0	0	1	1	0		3	3	2	2											一般同时管理两或一位产妇	0	0	0	0	0
776	106.40.11.161	2015-10-19 07:24:30	2015-10-19 07:37:30	1	2	内蒙古自治区	鄂尔多斯市	东胜区	1		0	1	0	鄂尔多斯市东胜区人民医院	7		0	1	0	0	0	0	1	0	1	0	1	0		2	1	2	2	0	0	0	0	0	1	没有					0	0	0	1	0
777	183.61.51.191	2015-10-19 08:18:10	2015-10-19 08:22:43	1	4	湖北省	黄冈市	黄州区	1		1	0	0		7		0	0	1	0	0	0	0	0	0	1	0	0		1	1	3	2												0	0	0	0	1
778	111.30.132.146	2015-10-19 09:03:19	2015-10-19 09:14:48	1	5	河南省	周口市	鹿邑县	7		0	1	0	鹿邑真源医院	7		0	1	0	0	0	0	0	0	1	1	0	0		2	2	2	2								大概4000多	开始得晚几十个吧	2000多	2---5	0	0	0	0	0
779	183.195.233.90	2015-10-19 09:10:47	2015-10-19 09:17:18	1	5	安徽省	蚌埠市	禹会区	1		1	0	0	解放军123医院	7		0	0	1	0	0	0	0	0	1	0	0	0		2	2	2	2												0	0	1	0	0
780	120.204.201.77	2015-10-19 09:09:14	2015-10-19 09:19:02	1	5	湖北省	孝感市	孝南区	2		1	0	0		5		0	0	1	0	0	0	0	0	0	1	1	0		3	2	2	2											三，四个	0	0	0	0	0
781	14.17.37.145	2015-10-19 09:32:24	2015-10-19 09:46:48	1	5	广东省	汕头市	金平区	2		0	0	1	金平区妇幼保健院	5		0	0	1	0	0	0	1	0	0	0	0	0		1	1	3	3								4800	0	1000	2～4	0	0	0	1	0
782	183.61.51.196	2015-10-19 10:04:57	2015-10-19 10:12:11	1	2	广东省	湛江市	吴川市	1		0	0	1		2		0	0	1	0	0	0	0	0	0	1	0	0		2	2	1	3												1	0	1	0	0
783	223.85.132.34	2015-10-19 10:18:47	2015-10-19 10:27:11	1	5	新疆维吾尔自治区	伊犁哈萨克自治州	伊宁县	2		0	0	1	伊宁县妇幼保健院	5		0	0	1	0	0	0	0	0	0	0	1	0		2	2	3	2								4000	12	900	2	0	0	0	0	0
784	123.151.64.143	2015-10-19 10:22:19	2015-10-19 10:28:10	1	5	山西省	运城市	盐湖区	1		1	0	0		7		0	0	1	0	0	0	1	0	0	1	0	0		3	3	3	3												0	0	0	0	0
785	223.85.132.23	2015-10-19 10:50:32	2015-10-19 10:58:52	1	5	云南省	曲靖市	麒麟区	2		1	0	0	曲靖市妇幼医院	7		0	1	0	0	0	0	1	0	1	0	0	0		2	1	2	2									0			0	0	0	1	0
786	117.136.45.177	2015-10-19 11:16:35	2015-10-19 11:21:56	1	5	江苏省	泰州市	泰兴市	1		0	1	0	泰兴市中医院	7		0	1	0	0	0	0	1	0	0	0	0	0		3	3	3	3	0	0	0	0	1	0						0	0	0	0	0
787	223.104.17.12	2015-10-19 11:52:29	2015-10-19 11:58:16	1	5	黑龙江省	哈尔滨市	香坊区	1		1	0	0	黑龙江中医院大学附属第一医院	7		0	0	1	0	0	0	1	0	0	0	0	0		3	3	3	3	0	0	0	0	1	0				400		0	0	0	0	1
788	183.61.51.190	2015-10-19 13:24:16	2015-10-19 13:28:45	1	5	广东省	佛山市	三水区	1		1	0	0	三水区人民医院	7		0	0	1	0	0	0	0	0	0	1	0	0		2	1	2	2												0	0	0	0	0
789	183.34.197.128	2015-10-19 13:34:29	2015-10-19 13:47:17	1	5	广东省	江门市	台山市	1		0	1	0		7		0	0	1	0	0	0	1	0	0	1	1	0		1	2	2	2												0	0	0	0	0
790	183.195.233.181	2015-10-19 14:48:44	2015-10-19 15:24:32	1	5	山东省	济宁市	市中区	1		1	0	0	济宁医学院附属医院	7		0	0	1	0	0	0	1	0	1	0	0	0		2	2	2	2												0	0	0	0	0
791	101.226.61.190	2015-10-19 17:11:25	2015-10-19 17:21:13	1	5	河南省	信阳市	固始县	2		0	1	0	固始县妇幼保健院	7		0	0	1	0	0	0	0	0	1	0	0	0		2	2	2	2											2--3	0	0	0	0	0
792	101.226.61.190	2015-10-19 19:18:02	2015-10-19 19:26:12	1	3	河南省	许昌市	襄城县	1		0	1	0		7		0	0	1	0	0	0	1	0	0	0	0	0		2	1	3	3												0	0	0	0	1
793	111.30.132.205	2015-10-19 21:22:18	2015-10-19 21:36:01	1	5	黑龙江省	齐齐哈尔市	龙江县	1		0	1	0		7		0	0	1	0	0	0	0	0	0	0	0	1	基层麻醉网	2	1	2	3									10例		一位	0	0	1	0	0
794	122.188.187.171	2015-10-19 22:15:41	2015-10-19 22:22:18	1	5	湖北省	省直辖行政单位	仙桃市	2		0	1	0	仙桃市妇幼保健院	5		0	0	1	0	0	0	0	0	0	0	1	0		2	2	2	2												0	0	0	0	0
795	112.17.246.205	2015-10-19 22:41:54	2015-10-19 22:50:58	1	2	浙江省	绍兴市	诸暨市	1		1	0	0		5		0	0	1	0	0	0	0	0	0	0	1	0		2	3	2	2												0	0	0	0	0
796	117.175.88.50	2015-10-19 23:25:53	2015-10-19 23:29:32	1	5	四川省	绵阳市	三台县	2		0	1	0		7		0	0	1	0	0	0	1	0	1	1	1	0		3	2	3	2												0	1	1	0	1
797	61.49.56.47	2015-10-20 06:37:03	2015-10-20 06:45:17	1	1	山西省	晋中市	榆次区	1		1	0	0	山西省晋中市第一人民医院	6	参观石家庄第四医院	0	0	1	0	0	0	0	0	0	1	0	0		2	1	2	2								2600	很少	1650		1	0	0	0	0
798	120.197.198.38	2015-10-20 10:22:05	2015-10-20 10:32:05	1	5	广东省	江门市	蓬江区	2		0	1	0	江门市妇幼保健院	5		0	0	1	0	0	0	1	0	1	1	1	0		2	2	2	2								6000	4500	2500		0	0	0	0	0
799	183.232.118.13	2015-10-20 10:52:10	2015-10-20 11:35:44	1	5	广东省	广州市	天河区	1		0	1	0		6	2008年佛山市妇幼保健院分娩镇痛，2002年武汉协和医院分娩镇痛。	0	0	1	0	0	0	0	0	0	0	1	0		2	2	2	2												0	0	1	0	0
800	27.203.234.39	2015-10-20 12:11:29	2015-10-20 12:21:37	1	2	山东省	威海市	文登市	1		1	0	0	威海市中心医院	7		0	1	0	0	0	0	0	0	1	0	0	0		2	2	3	2								3700	10	1250	2……3	0	0	0	0	0
801	120.204.201.76	2015-10-20 14:43:11	2015-10-20 14:52:33	1	5	山东省	济南市	商河县	1		0	1	0	商河县医院	7		0	0	1	1	0	0	1	0	0	0	0	0		2	2	3	2										3000左右	两个	0	0	1	0	0
802	223.104.21.65	2015-10-20 16:24:32	2015-10-20 16:39:45	1	2	湖南省	衡阳市	衡山县	1		0	1	0		7		0	1	0	0	0	0	1	0	0	0	0	0		2	2	2	2											按班管理	0	0	0	0	0
803	123.8.40.43	2015-10-20 18:25:16	2015-10-20 18:29:51	1	5	河南省	安阳市	北关区	2		0	1	0		5		0	0	1	0	0	0	0	0	0	0	1	0		3	3	2	2												0	0	1	0	0
804	14.17.37.143	2015-10-20 20:23:57	2015-10-20 20:33:20	1	5	广西壮族自治区	钦州市	钦南区	2		1	0	0	钦州市妇幼保健院	5		0	0	1	0	0	0	0	0	0	0	1	0		2	2	2	2									250	1100	3	0	0	0	0	0
805	221.232.6.185	2015-10-20 21:17:40	2015-10-20 21:23:12	1	4	湖北省	武汉市	洪山区	2		1	0	0		5		0	0	1	0	0	1	0	1	0	0	1	0		1	1	2	2								18000	200多	8000左右	2到3	0	0	0	0	0
806	223.12.122.17	2015-10-20 22:28:42	2015-10-20 22:35:36	1	4	山西省	太原市	杏花岭区	1		0	1	0	太原市第二人民医院	7		0	0	1	0	0	0	1	0	0	0	0	0		2	1	3	3								2000	5	400	2017-02-03	0	0	0	0	0
807	122.83.29.216	2015-10-20 22:42:43	2015-10-20 22:48:00	1	5	安徽省	合肥市	肥东县	7		0	0	1		5		0	1	0	0	0	0	0	0	1	1	1	0		2	1	3	2												0	0	0	0	0
808	14.17.37.43	2015-10-21 06:11:59	2015-10-21 06:17:25	1	4	湖北省	黄冈市	麻城市	1		0	1	0		7		0	0	1	0	0	0	0	0	0	0	0	1	上级医院进修得知	3	3	3	3												0	0	0	1	0
809	140.207.55.80	2015-10-21 06:11:18	2015-10-21 06:18:13	1	5	上海市	上海市	浦东新区	2		1	0	0		6	追着阅读相关文件算不算？	0	0	1	0	0	0	0	0	1	0	0	0		2	2	2	2												0	0	0	0	0
810	14.17.11.196	2015-10-21 08:06:08	2015-10-21 08:12:43	1	5	福建省	三明市	将乐县	1		0	1	0		7		0	0	1	1	0	0	1	0	0	0	0	0		3	3	1	3	0	0	0	0	0	1	产程延长					0	1	0	1	0
811	111.30.132.158	2015-10-21 07:41:34	2015-10-21 08:15:24	1	5	北京市	北京市	朝阳区	1		1	0	0	航空总医院	2		0	0	1	0	0	0	0	0	0	1	0	0		2	1	2	2								2000	100	700		0	0	0	0	0
812	125.64.217.160	2015-10-21 08:26:55	2015-10-21 08:36:14	1	5	四川省	宜宾市	宜宾县	2		0	1	0		7		0	1	0	0	0	0	1	0	0	0	0	0		2	2	2	2								800	200	800		0	0	0	0	0
813	124.65.138.106	2015-10-21 09:23:43	2015-10-21 09:27:00	1	5	河北省	衡水市	冀州市	1		0	1	0	冀州市医院	7		0	1	0	0	0	0	0	0	1	0	0	0		2	2	2	2											一个	0	0	1	0	0
814	27.26.116.29	2015-10-21 11:08:29	2015-10-21 11:14:10	1	4	湖北省	荆州市	沙市区	1		0	1	0		5		0	0	0	1	0	0	0	0	0	0	1	0		3	3	2	3											1-2个	0	0	0	0	0
815	140.207.185.124	2015-10-21 13:13:23	2015-10-21 13:18:42	1	5	江苏省	南京市	白下区	2		1	0	0		7		0	0	1	0	0	0	0	0	0	1	0	0		1	2	2	2												0	0	1	0	0
816	101.226.125.114	2015-10-21 14:46:59	2015-10-21 14:54:40	1	5	江苏省	徐州市	云龙区	1		1	0	0	解放军第九七医院	7		0	0	1	0	0	0	1	0	1	0	0	0		2	2	3	2												0	0	1	0	0
817	111.30.132.148	2015-10-21 16:23:45	2015-10-21 16:29:15	1	2	河北省	保定市	清苑县	1		0	1	0		7		0	0	1	0	0	0	1	0	0	0	0	0		2	1	2	1	0	1	0	0	0	0						0	0	0	0	0
818	219.133.40.15	2015-10-21 17:00:00	2015-10-21 17:06:58	1	5	广西壮族自治区	玉林市	北流市	1		0	1	0		7		0	0	1	0	0	0	1	0	0	0	0	0		3	3	2	3												0	0	0	1	0
819	120.204.201.76	2015-10-21 19:41:05	2015-10-21 19:51:04	1	5	河南省	焦作市	解放区	1		1	0	0		2		0	0	1	0	0	0	1	0	1	1	1	0		2	3	2	2												0	0	0	0	0
820	111.30.132.195	2015-10-21 20:46:50	2015-10-21 20:58:15	1	5	江苏省	苏州市	沧浪区	7		0	1	0		7		0	0	1	0	0	0	0	0	0	1	0	0		3	3	3	3	0	1	0	0	0	0						0	0	0	0	0
821	111.30.132.148	2015-10-21 20:50:26	2015-10-21 21:12:48	1	4	陕西省	渭南市	蒲城县	1		0	1	0	蒲城县中医医院	7		0	0	0	1	0	0	1	0	0	0	0	0		2	3	2	2								3700	20左右	1500左右		0	0	0	0	0
822	183.165.237.215	2015-10-21 23:02:09	2015-10-21 23:12:35	1	5	安徽省	六安市	裕安区	2		0	1	0		2		0	0	1	0	0	0	0	0	0	0	1	0		2	1	2	2												1	0	1	0	0
823	119.84.196.34	2015-10-22 05:56:11	2015-10-22 06:13:04	1	3	重庆市	重庆市	铜梁县	1		1	0	0		6	无痛分娩中国行的微信公众平台上了解过	0	0	1	0	0	0	1	0	0	0	0	0		3	3	2	2								1400	没做过	802		0	0	0	0	1
824	117.136.70.100	2015-10-22 07:45:05	2015-10-22 07:50:35	1	5	四川省	眉山市	彭山县	1		0	1	0	彭山区人民医院	7		0	0	1	0	0	0	1	0	0	0	0	0		3	2	2	2												0	0	1	0	0
825	115.237.220.216	2015-10-22 08:55:11	2015-10-22 08:59:58	1	5	浙江省	绍兴市	诸暨市	1		1	0	0		5		0	0	1	0	0	0	0	0	0	1	1	1	教科书	3	2	3	2												0	1	0	0	0
826	121.62.227.180	2015-10-22 11:26:15	2015-10-22 11:32:39	1	5	湖北省	黄冈市	武穴市	1		0	1	0	武穴市红十字会医院	7		0	0	1	0	0	0	1	0	0	1	0	0		2	2	1	2								600	没有做	200		0	0	0	0	0
827	111.30.132.146	2015-10-22 11:56:15	2015-10-22 12:01:17	1	5	黑龙江省	绥化市	肇东市	2		0	1	0	肇东市妇幼保健院	7		0	0	1	0	0	0	1	0	0	0	0	0		2	2	2	2												0	0	0	0	0
828	183.61.51.208	2015-10-22 13:35:52	2015-10-22 13:43:04	1	5	江西省	萍乡市	湘东区	7		0	1	0		7		0	0	1	0	0	0	0	0	1	0	0	0		3	3	2	2												0	0	0	0	1
829	113.5.2.6	2015-10-22 15:42:08	2015-10-22 15:51:45	1	5	黑龙江省	齐齐哈尔市	克东县	1		0	1	0	克东县人民医院	7		0	1	0	0	0	0	0	0	0	0	0	1	丁香园	3	3	2	2												0	0	0	0	0
830	111.30.132.205	2015-10-22 18:03:48	2015-10-22 18:15:16	1	5	河北省	衡水市	桃城区	1		0	1	0		7		0	0	1	0	0	0	0	0	1	0	0	0		3	1	2	2								2600左右	不足5个	1000多		0	0	0	0	0
831	111.30.132.176	2015-10-22 19:59:15	2015-10-22 20:10:05	1	2	陕西省	汉中市	汉台区	1		1	0	0	汉中市中心医院	7		0	0	1	0	0	0	1	0	0	0	0	0		3	3	2	3	0	1	0	0	0	0		4000	151	1811		0	0	0	0	1
832	14.17.37.161	2015-10-22 21:13:02	2015-10-22 21:23:07	1	2	湖北省	黄石市	阳新县	1		0	1	0	阳新中医院	5		0	0	1	0	0	0	1	0	0	0	0	0		2	1	3	3								三千多吧！	不到10台吧！	1500余台		0	0	0	0	1
833	111.30.132.194	2015-10-23 04:56:12	2015-10-23 05:03:13	1	5	吉林省	长春市	南关区	2		1	0	0		2		0	1	0	0	0	0	0	0	0	1	1	0		2	2	2	2												0	0	0	0	0
834	171.80.14.205	2015-10-23 06:55:53	2015-10-23 07:09:12	1	2	湖北省	襄樊市	宜城市	1		0	1	0	宜城市人民医院	7		0	0	1	0	0	0	1	0	0	0	0	0		1	1	2	3								3300	0	1800左右	1至5名	0	0	0	0	1
835	14.152.94.166	2015-10-23 07:40:35	2015-10-23 07:45:30	1	4	广东省	深圳市	宝安区	1		0	1	0		5		0	0	1	0	1	1	1	1	1	1	1	0		2	1	2	2								3500			2	0	0	0	0	0
836	124.114.255.27	2015-10-23 08:58:16	2015-10-23 09:05:10	1	5	陕西省	西安市	高陵县	1		0	1	0	高陵区医院	7		0	0	1	0	0	0	0	0	0	0	1	0		2	1	2	2								2000	25			0	0	0	0	0
837	120.204.200.83	2015-10-23 10:35:51	2015-10-23 10:42:52	1	5	浙江省	杭州市	下城区	1		1	0	0		1		0	0	1	0	1	1	1	1	1	1	1	0		1	2	2	2									15	1000	3	0	0	0	0	0
838	223.85.132.35	2015-10-23 11:00:49	2015-10-23 11:12:50	1	5	贵州省	遵义市	红花岗区	2		1	0	0		5		0	0	1	0	0	0	0	0	1	0	0	0		3	3	2	2								3600	0	2000		0	1	0	0	0
839	180.109.17.207	2015-10-23 11:20:07	2015-10-23 11:26:39	1	4	江苏省	南京市	秦淮区	2		1	0	0	南京市妇幼保健院	5		0	0	1	0	0	0	0	0	0	0	1	0		2	2	3	3												0	0	0	0	0
840	183.227.38.243	2015-10-23 15:27:41	2015-10-23 15:33:13	1	5	重庆市	重庆市	璧山县	1		0	1	0		7		0	0	1	0	0	0	1	0	0	0	0	0		1	3	1	3	0	1	0	0	1	0						0	0	0	0	0
841	111.30.132.212	2015-10-23 16:10:14	2015-10-23 16:15:54	1	4	河北省	沧州市	河间市	1		0	1	0	河间市人民医院	6	北京一天免费学习	0	0	1	0	0	0	0	0	0	1	0	0		2	1	2	2								8000左右	0	3000左右	3左右	0	0	0	0	0
842	223.85.132.34	2015-10-23 22:59:25	2015-10-23 23:03:40	1	5	重庆市	重庆市	奉节县	7		0	1	0	奉节协和医院#	7		0	0	1	0	0	0	1	0	0	0	1	0		1	2	1	2									20#			0	0	0	0	0
843	120.204.200.42	2015-10-23 23:41:50	2015-10-23 23:49:31	1	5	安徽省	合肥市	瑶海区	1		0	1	0		7		0	1	0	0	0	0	0	0	1	1	1	0		2	2	2	2												0	0	0	0	0
844	110.255.216.173	2015-10-24 06:21:05	2015-10-24 06:47:17	1	6	河北省	秦皇岛市	北戴河区	1		0	1	0		7		0	0	1	0	0	0	0	0	0	1	0	0		2	2	3	2												0	0	0	0	0
845	171.83.9.250	2015-10-24 07:23:01	2015-10-24 07:32:25	1	2	湖北省	武汉市	�~口区	1		1	0	0	武汉市第一医院	7		0	1	0	0	0	0	1	0	1	1	1	0		2	3	2	2								1800例左右	20例左右	1000人左右	1-2人	0	0	0	0	0
846	183.195.232.17	2015-10-24 07:45:02	2015-10-24 07:53:01	1	4	上海市	上海市	浦东新区	1		0	1	0	浦东新区人民医院	7		0	0	0	1	0	1	0	0	0	1	0	0		2	2	3	2								3000例	没有，2015年积极开展。	1500例		0	0	0	0	0
847	117.136.82.238	2015-10-24 07:47:30	2015-10-24 08:03:00	1	5	四川省	德阳市	旌阳区	2		1	0	0	德阳市旌阳区妇幼保健院	7		0	1	0	0	0	0	0	0	1	1	1	0		3	3	2	2											2	0	0	1	0	0
848	223.85.132.23	2015-10-24 08:10:08	2015-10-24 08:18:54	1	5	四川省	广安市	广安区	7		0	1	0	福源医院	7		0	1	0	0	0	0	1	0	0	0	0	0		3	2	2	2											每天一名助产士值班，所以要管全科室的产妇	0	0	0	0	0
849	14.17.11.196	2015-10-24 08:34:16	2015-10-24 08:43:10	1	5	广西壮族自治区	崇左市	天等县	1		0	1	0	天等县人民医院	5		0	0	1	0	0	0	1	1	1	0	0	0		2	3	1	2												0	0	0	0	0
850	113.205.88.27	2015-10-24 08:38:02	2015-10-24 08:45:58	1	5	重庆市	重庆市	九龙坡区	1		0	1	0		5		0	0	1	0	0	0	0	0	0	1	1	0		1	3	3	3												0	0	1	0	0
851	219.133.40.15	2015-10-24 08:45:10	2015-10-24 09:02:49	1	5	广东省	深圳市	宝安区	7		0	0	1	深圳万丰医	5		0	0	1	0	0	0	0	0	0	0	1	0		2	3	3	2								3000多例	500例左右	1300例左右	2个或3个	0	0	0	0	0
852	117.135.149.14	2015-10-24 09:19:21	2015-10-24 09:29:50	1	5	安徽省	亳州市	蒙城县	1		0	0	1	蒙城四院	6	在书本上和讲座上学习过	0	0	0	1	0	0	1	0	0	1	1	0		3	3	3	2	0	0	0	0	1	0						0	0	0	1	0
853	125.39.112.6	2015-10-24 09:48:43	2015-10-24 09:54:14	1	5	北京市	北京市	密云县	2		0	0	1		7		0	1	0	0	0	0	1	0	0	0	0	0		3	2	2	2												0	0	0	0	1
854	122.158.41.130	2015-10-24 09:56:31	2015-10-24 10:22:36	1	5	黑龙江省	大庆市	杜尔伯特蒙古族自治县	1		0	1	0	杜蒙县人民医院	6	通过网络，书籍，视频，临床实际行动。	0	0	1	0	0	0	1	0	0	0	0	0		2	2	2	2								未具体统计，挺多的	71	未统计，挺多的	2	0	0	0	0	0
855	218.203.63.251	2015-10-24 10:49:51	2015-10-24 11:06:10	1	5	黑龙江省	鹤岗市	工农区	1		1	0	0		7		0	0	1	0	0	0	0	0	1	0	0	0		3	1	2	2									4			0	0	0	0	0
856	117.136.15.76	2015-10-24 11:11:05	2015-10-24 11:18:26	1	5	四川省	绵阳市	北川羌族自治县	1		0	1	0	北川羌族自治县人民医院	5		0	0	1	0	0	0	0	0	0	1	0	0		3	1	3	2												0	0	0	0	0
857	113.57.246.2	2015-10-24 12:03:14	2015-10-24 12:08:24	1	5	湖北省	武汉市	江岸区	1		1	0	0		5		0	0	1	0	0	0	1	0	0	1	1	0		2	1	2	2												0	0	0	0	0
858	117.175.88.50	2015-10-24 15:29:59	2015-10-24 15:35:55	1	5	青海省	西宁市	城东区	2		1	0	0		1		0	0	1	0	1	1	1	1	1	1	1	0		1	2	2	2								1500	280	260		0	0	1	0	0
859	42.48.104.46	2015-10-24 20:44:25	2015-10-24 20:50:59	1	5	湖南省	娄底市	娄星区	1		1	0	0	娄底市第一人民医院	7		0	0	1	0	0	0	1	0	0	0	0	0		2	3	3	2												0	0	0	1	0
860	183.60.52.227	2015-10-25 00:28:04	2015-10-25 00:34:31	1	2	广东省	深圳市	龙岗区	7		0	0	1		4		0	0	1	0	0	0	1	0	0	0	0	0		1	1	3	3	0	1	0	0	0	0						0	0	0	0	1
861	101.226.125.121	2015-10-25 04:10:18	2015-10-25 04:15:26	1	1	山东省	德州市	乐陵市	1		0	1	0		7		1	0	0	0	0	0	1	0	0	0	0	0		1	1	1	1	0	0	0	0	1	0						1	1	1	1	0
862	221.192.178.89	2015-10-25 07:17:32	2015-10-25 07:25:41	1	5	河北省	沧州市	任丘市	1		1	0	0	华北石油总医院#	7		0	0	1	0	1	0	1	0	1	0	0	0		2	2	3	2												0	0	1	0	0
863	123.151.42.46	2015-10-25 08:48:15	2015-10-25 08:56:05	1	2	内蒙古自治区	乌海市	海勃湾区	2		0	1	0	内蒙古乌海市妇幼保健院	7		0	0	1	0	0	0	1	0	0	1	0	0		3	3	2	2								6000	50	2000		0	0	0	0	1
864	14.17.37.68	2015-10-25 09:08:19	2015-10-25 09:14:51	1	3	广东省	广州市	越秀区	2		1	0	0	广州市妇女儿童医疗中心	7		0	0	1	0	0	0	0	0	1	1	0	1	文献	2	1	2	2												0	0	0	0	0
865	101.226.125.114	2015-10-25 09:19:44	2015-10-25 09:27:36	1	5	上海市	上海市	金山区	1		0	1	0	上海市金山区亭林医院	7		0	0	1	0	0	0	0	0	0	0	1	0		2	1	2	2									70	500		0	0	0	0	0
866	101.226.102.237	2015-10-25 10:54:01	2015-10-25 11:00:59	1	5	浙江省	宁波市	慈溪市	1		1	0	0	慈溪市人民医院	7		0	0	1	0	0	0	0	0	1	0	0	0		2	2	2	2												0	0	0	0	0
867	183.61.51.190	2015-10-25 11:14:33	2015-10-25 11:22:22	1	5	广东省	肇庆市	德庆县	1		0	1	0	德庆县人民医院	7		0	0	1	0	0	0	0	0	1	0	0	0		3	3	3	2	0	0	0	0	1	0					2017-01-02	0	0	0	0	0
868	14.30.0.46	2015-10-25 11:35:00	2015-10-25 11:38:08	1	4	广东省	广州市	越秀区	1		1	0	0		5		0	0	1	0	0	0	1	0	0	0	0	0		2	1	1	3											不确定	0	0	0	0	0
869	36.96.211.56	2015-10-25 20:21:21	2015-10-25 20:28:36	1	2	新疆维吾尔自治区	伊犁哈萨克自治州	伊宁市	1		0	1	0	新疆兵团第四师医院	7		0	0	1	0	0	0	1	0	0	0	0	0		2	3	2	2								3000左右	0	1300左右		0	0	0	0	0
870	183.195.232.37	2015-10-25 21:22:06	2015-10-25 21:28:21	1	5	安徽省	阜阳市	界首市	2		0	0	1	安徽省界首市妇幼保健院	5		0	1	0	0	0	0	0	0	1	0	0	0		2	2	2	2												0	0	0	0	0
871	120.204.201.76	2015-10-25 21:43:41	2015-10-25 21:54:06	1	4	安徽省	阜阳市	太和县	7		0	0	1	太和友好医院	4		0	0	1	0	0	0	0	0	0	1	0	0		1	1	1	1	0	1	0	0	0	0		400左右	300左右	400左右	2位	0	0	1	0	0
872	117.156.4.254	2015-10-25 22:17:48	2015-10-25 22:25:37	1	5	甘肃省	酒泉市	玉门市	1		0	1	0	甘肃省玉门市医院	6	网络学习'基层麻醉网	0	1	0	0	0	0	0	0	1	0	0	0		2	2	2	2								1000	1	490		0	0	0	0	0
873	182.135.200.61	2015-10-25 22:26:48	2015-10-25 22:36:45	1	5	四川省	资阳市	简阳市	1		1	0	0	简阳市人民医院	5		0	0	1	0	0	0	1	0	1	0	0	0		2	1	2	2								200	20	1200		0	0	0	0	0
874	123.151.139.156	2015-10-25 23:56:22	2015-10-26 00:02:08	1	5	湖北省	荆州市	荆州区	2		1	0	0		5		0	0	1	0	0	0	0	0	0	0	1	0		3	2	3	2								3000	1105	1895	2017-01-02	0	0	1	0	0
875	120.204.200.42	2015-10-26 09:02:53	2015-10-26 09:11:22	1	5	河南省	洛阳市	宜阳县	1		0	1	0	宜阳县中医院	7		0	0	1	0	0	0	0	0	0	0	1	1	专业	2	2	1	2										500		0	0	0	0	0
876	222.88.224.3	2015-10-26 11:32:41	2015-10-26 11:52:27	1	5	河南省	南阳市	邓州市	2		0	0	1	现代妇产科医院	7		0	1	0	0	0	0	0	0	0	1	0	0		2	2	2	3	0	1	1	0	0	0			10	800	2	1	0	1	0	0
877	183.61.51.190	2015-10-26 12:26:10	2015-10-26 12:32:06	1	5	湖南省	长沙市	开福区	2		1	0	0	湖南省妇幼保健院	5		0	0	1	0	0	0	0	0	0	1	0	0		2	2	2	2								12000	1800			0	0	0	0	0
878	219.133.40.13	2015-10-26 12:22:47	2015-10-26 12:47:30	1	5	福建省	南平市	顺昌县	1		0	1	0	福建省顺昌县医院	7		0	0	0	1	0	0	0	0	0	1	0	0		2	1	2	2								2000左右	无	0.3		0	0	0	0	0
879	14.17.37.161	2015-10-26 13:38:40	2015-10-26 13:47:23	1	5	湖北省	武汉市	新洲区	1		0	1	0		5		0	0	1	0	0	0	0	0	0	1	0	0		1	1	1	3												0	0	1	0	1
880	183.61.51.196	2015-10-26 13:55:38	2015-10-26 14:00:54	1	5	湖北省	黄冈市	团风县	1		0	1	0	团风县人民医院	5		0	0	1	0	0	0	0	0	0	1	0	0		2	1	3	2												0	0	0	0	0
881	223.104.38.235	2015-10-26 17:12:34	2015-10-26 17:19:42	1	2	北京市	北京市	朝阳区	1		1	0	0		7		0	0	1	0	0	0	0	0	0	1	0	0		2	2	2	2								约1400		百分之三十多	视病人多少决定，一般2-3个吧	0	0	0	0	0
882	223.85.132.35	2015-10-26 22:39:17	2015-10-26 22:45:41	1	5	重庆市	重庆市	武隆县	2		0	1	0	武隆县妇幼保健院	5		0	0	1	0	0	0	1	0	0	0	1	0		2	1	2	2								800	10	450		0	0	0	0	0
883	112.17.241.156	2015-10-27 00:12:26	2015-10-27 00:20:18	1	5	浙江省	宁波市	江北区	1		1	0	0	但	5		0	0	1	0	0	0	0	0	0	1	0	0		1	1	3	2												0	0	0	0	0
884	123.151.42.48	2015-10-27 00:19:47	2015-10-27 00:25:58	1	5	云南省	楚雄彝族自治州	禄丰县	1		0	1	0		5		0	0	1	0	0	0	1	1	0	0	0	0		3	3	2	2								1560	30	665	2017-02-04	0	0	0	0	0
885	58.242.106.174	2015-10-27 06:10:20	2015-10-27 06:18:46	1	5	安徽省	阜阳市	太和县	2		0	1	0	太和和美医院	7		0	0	1	0	0	0	0	0	1	1	0	1	丁香园	2	1	2	2											2	0	0	0	0	0
886	120.204.201.77	2015-10-27 07:58:53	2015-10-27 08:03:39	1	5	山东省	济宁市	金乡县	2		0	1	0	金乡县妇幼保健院	5		0	0	1	0	0	0	1	0	0	1	0	0		2	2	2	3	0	1	0	0	0	0		1466	100	606	对	0	0	0	0	0
887	183.61.51.208	2015-10-27 08:04:56	2015-10-27 08:12:03	1	5	江西省	九江市	瑞昌市	1		0	1	0		5		0	0	1	0	0	0	1	0	0	0	0	0		2	2	2	2									1		很多	0	0	0	0	0
888	223.104.25.87	2015-10-27 08:17:32	2015-10-27 08:30:17	1	5	重庆市	重庆市	万州区	2		0	1	0	万州区妇幼保健院	5		0	0	1	0	0	0	0	0	1	1	1	0		3	3	1	2									约1300			0	0	0	0	0
889	123.151.42.52	2015-10-27 08:23:49	2015-10-27 08:35:35	1	5	河北省	保定市	北市区	1		0	1	0		6	网络 书	0	0	0	1	0	0	0	0	0	1	0	0		2	2	3	2												0	0	1	0	0
890	183.61.51.191	2015-10-27 08:33:07	2015-10-27 08:42:01	1	5	河南省	南阳市	方城县	1		0	1	0	方城县医院	7		0	0	1	0	1	1	1	1	1	0	1	0		3	3	1	2								5000	10	2500		0	0	0	0	0
891	116.29.46.113	2015-10-27 08:41:35	2015-10-27 08:45:22	1	4	广东省	阳江市	阳春市	2		0	1	0	阳春市妇幼	7		0	0	1	0	0	0	0	0	0	1	0	0		3	2	3	2												0	0	0	0	0
892	182.131.12.11	2015-10-27 08:31:55	2015-10-27 08:49:58	1	5	重庆市	重庆市	沙坪坝区	7		0	1	0	重庆仁安医院	5		0	0	1	0	0	0	0	0	0	0	0	1	看基层网现在才知道有这回事	2	3	2	2												0	0	0	0	0
893	183.1.0.156	2015-10-27 09:16:23	2015-10-27 09:23:51	1	5	广东省	惠州市	博罗县	2		0	1	0		5		0	0	1	0	0	0	0	0	0	1	0	0		2	3	3	2											2	0	0	0	0	0
894	124.166.230.15	2015-10-27 09:48:00	2015-10-27 09:58:16	1	5	山西省	吕梁市	文水县	1		0	1	0	文水县人民医院	7		0	0	1	0	0	0	1	0	0	0	0	0		2	2	2	2											2017-01-03	0	0	0	0	0
895	59.51.45.232	2015-10-27 10:55:26	2015-10-27 11:04:20	1	5	湖南省	衡阳市	蒸湘区	1		1	0	0	南华大学附二医院	5		0	0	1	0	0	0	1	0	0	0	0	0		3	1	1	2								大约2000	小于30	1000左右	2017-01-02	0	0	0	0	0
896	125.39.210.31	2015-10-27 11:07:51	2015-10-27 11:20:09	1	5	山西省	长治市	襄垣县	1		0	1	0	襄垣县人民医院	7		0	0	0	1	0	0	0	0	0	0	1	0		2	1	3	2	0	1	0	0	0	0			3例	450		0	0	0	0	1
897	120.204.201.76	2015-10-27 13:46:12	2015-10-27 14:00:49	1	5	河南省	信阳市	淮滨县	2		0	0	1	淮滨县妇幼保健院	5		0	0	1	0	0	0	0	0	0	0	0	1	业务学习	2	1	2	2								2000	20	564	1	0	0	0	0	0
898	101.226.125.14	2015-10-27 16:44:56	2015-10-27 16:52:42	1	5	安徽省	黄山市	黟县	1		0	1	0		7		0	0	1	0	0	0	0	0	0	0	0	1	基层麻醉网	3	3	1	2												0	0	0	0	0
899	117.175.88.49	2015-10-27 17:14:13	2015-10-27 17:19:42	1	5	新疆维吾尔自治区	昌吉回族自治州	吉木萨尔县	1		0	1	0	吉木萨尔县人民医院	2		0	1	0	0	0	0	0	0	1	1	1	0		3	2	2	2	0	0	0	1	0	0						0	0	0	0	0
900	117.175.88.49	2015-10-27 20:55:20	2015-10-27 21:10:00	1	4	四川省	泸州市	江阳区	1		1	0	0	泸州医学院附属医院	5		0	0	1	0	0	0	1	1	1	1	1	0		2	3	2	2								996人次	约400人次	1100人次左右	1名，偶而2名	0	0	0	0	0
901	117.185.27.104	2015-10-27 21:36:10	2015-10-27 21:46:25	1	5	湖北省	黄石市	阳新县	1		0	1	0	湖北省阳新县中医医院	5		0	0	1	0	0	0	0	0	0	0	1	0		2	1	2	2								5000	5	2000		0	0	0	0	0
902	223.85.132.23	2015-10-27 22:56:35	2015-10-27 23:10:22	1	5	贵州省	黔南布依族苗族自治州	罗甸县	1		0	1	0	罗甸县中医院	5		0	0	1	0	0	0	1	0	0	1	0	0		3	2	1	2									无	约200台		0	0	0	0	0
903	117.175.88.49	2015-10-28 08:06:58	2015-10-28 08:12:01	1	5	四川省	乐山市	市中区	2		1	0	0	乐山市妇幼保健院	7		0	0	1	0	0	0	0	0	1	0	0	0		2	3	2	2											2	0	0	0	0	0
904	123.151.139.155	2015-10-28 09:06:25	2015-10-28 09:15:25	1	5	河北省	邯郸市	魏县	1		0	1	0		5		0	0	1	0	0	0	0	0	0	0	1	0		2	2	2	2												0	0	0	0	0
905	110.91.80.5	2015-10-28 08:58:54	2015-10-28 10:20:50	1	5	福建省	泉州市	丰泽区	1		0	1	0	泉州医高专附属人民医院	7		0	0	1	0	0	0	0	0	0	0	1	0		2	2	2	2	0	0	0	0	0	1	没有					0	0	1	0	0
906	123.151.42.49	2015-10-28 14:37:11	2015-10-28 14:46:39	1	5	内蒙古自治区	巴彦淖尔市	杭锦后旗	1		0	1	0	内蒙古巴彦淖尔市杭锦后旗医院	5		0	0	1	0	0	0	1	0	0	0	0	0		2	2	2	2	0	0	0	0	0	1	一般不会	1000	3个	1000	2到3个	0	0	0	0	0
907	101.226.125.120	2015-10-28 14:42:07	2015-10-28 14:49:10	1	5	山东省	烟台市	龙口市	1		0	1	0		7		0	0	1	0	0	0	1	0	0	0	0	0		2	2	3	3												0	0	0	0	0
908	14.17.37.161	2015-10-28 18:47:57	2015-10-28 19:01:35	1	5	江西省	吉安市	吉水县	2		0	1	0	吉水县妇幼保健院	5		0	0	1	0	0	0	1	0	0	0	0	0		3	2	2	2								2550	90	760		0	0	0	0	0
909	223.85.132.23	2015-10-28 23:30:26	2015-10-28 23:40:48	1	1	四川省	成都市	武侯区	1		0	1	0	武侯区人民医院，妇幼保健院	7		0	0	1	0	0	0	0	1	1	1	1	0		2	3	3	2								5000左右	80%左右	剖宫产率41%	2017-02-03	0	0	0	0	0
910	218.14.183.208	2015-10-28 23:42:16	2015-10-28 23:48:24	1	5	广东省	江门市	台山市	2		0	0	1	台山妇幼保健院	5		0	0	1	0	0	0	0	0	0	0	1	0		2	1	2	2								4000	800	1800	1个	0	0	1	0	0
911	183.61.51.208	2015-10-29 02:31:32	2015-10-29 02:39:03	1	5	甘肃省	兰州市	七里河区	1		1	0	0		7		0	0	1	0	0	0	0	0	1	0	0	0		2	2	2	3									7		2017-01-02	0	0	0	0	0
912	123.151.139.155	2015-10-29 07:07:00	2015-10-29 07:15:42	1	2	河北省	邢台市	桥西区	1		1	0	0		7		0	0	1	0	0	0	0	0	0	0	1	0		2	1	3	3												0	0	0	0	0
913	125.36.56.174	2015-10-29 07:56:41	2015-10-29 08:05:14	1	5	天津市	天津市	南开区	1		1	0	0	中医一附属	7		0	0	1	0	0	0	0	0	0	0	1	0		2	3	2	2												0	0	0	0	0
914	211.137.119.10	2015-10-29 08:04:09	2015-10-29 08:12:42	1	5	陕西省	西安市	莲湖区	1		1	0	0	西电集团医院	7		0	0	1	0	0	0	0	0	0	0	1	0		3	3	1	2												0	0	0	0	0
915	101.226.125.109	2015-10-29 08:06:33	2015-10-29 08:25:20	1	5	河南省	郑州市	二七区	6	妇产儿童	1	0	0	郑州大学第三附属医院	1		0	0	1	0	0	0	0	0	1	0	0	0		2	3	2	2												0	0	1	0	0
916	183.60.52.5	2015-10-29 08:15:07	2015-10-29 08:30:15	1	5	海南省	省直辖县级行政单位	昌江黎族自治县	1		0	1	0	海南省昌江县人民医院	3		0	0	1	0	0	0	0	0	0	0	1	0		3	2	2	2									26个		6个	0	0	0	0	0
917	183.60.52.5	2015-10-29 08:55:06	2015-10-29 09:09:58	1	5	湖南省	张家界市	慈利县	1		0	1	0		5		0	0	1	0	0	0	1	0	0	1	0	0		2	3	2	2												0	0	0	0	0
918	101.226.125.18	2015-10-29 10:02:32	2015-10-29 10:07:57	1	5	浙江省	台州市	路桥区	1		1	0	0	恩泽医疗中心恩泽医院	7		0	0	1	0	0	0	1	0	0	1	0	0		2	2	2	2								3000	200	1000	2	0	1	0	0	0
919	14.17.44.214	2015-10-29 10:14:53	2015-10-29 10:19:14	1	5	湖南省	邵阳市	大祥区	1		1	0	0	邵阳市中心医院	6	两本系列丛书	0	1	0	0	0	1	1	1	1	1	1	0		2	2	2	2												0	0	1	0	0
920	140.207.185.125	2015-10-29 12:42:46	2015-10-29 12:51:44	1	5	山东省	青岛市	即墨市	1		0	1	0	即墨市中医医院	7		0	0	1	0	0	1	1	0	0	0	0	0		1	1	1	1	1	1	0	0	0	0		没统计	没统计	没统计		1	1	1	0	0
921	219.133.40.14	2015-10-29 14:00:29	2015-10-29 14:08:13	1	4	甘肃省	张掖市	民乐县	2		0	1	0	民乐县妇幼保健院	5		0	0	0	1	0	0	0	1	0	1	0	0		3	3	3	1	1	1	0	0	0	0					3	0	0	0	0	0
922	219.135.171.208	2015-10-29 14:05:03	2015-10-29 14:09:45	1	4	广东省	广州市	番禺区	7		1	0	0		7		0	0	1	0	0	0	0	0	0	1	0	0		1	1	1	3	0	1	0	0	0	0					3―5个	0	1	0	0	0
923	117.136.78.165	2015-10-29 14:09:08	2015-10-29 14:17:12	1	2	山东省	潍坊市	诸城市	2		0	1	0	诸城市妇幼保健院	7		0	0	1	0	0	0	0	0	0	0	1	0		2	2	2	2	0	0	0	0	0	1	排尿困难	7000	2000左右	3500	2017-01-02	0	0	0	0	0
924	219.147.37.2	2015-10-29 14:13:20	2015-10-29 14:19:28	1	5	山西省	朔州市	朔城区	1		0	1	0		7		0	0	1	0	0	0	0	0	1	1	0	0		3	3	3	2												0	0	0	0	0
925	112.17.240.134	2015-10-29 14:25:41	2015-10-29 14:31:34	1	4	浙江省	嘉兴市	海盐县	2		0	1	0	海盐县妇幼保健院	7		0	0	1	0	0	0	0	1	0	1	0	0		2	3	2	2								1200	600	600	2个	0	0	0	0	0
926	123.151.176.198	2015-10-29 14:27:56	2015-10-29 14:35:03	1	6	山东省	青岛市	胶州市	1		0	1	0		7		0	0	0	1	0	0	0	0	0	1	0	0		2	1	3	2												0	0	0	0	0
927	111.56.13.175	2015-10-29 14:33:29	2015-10-29 14:38:18	1	5	内蒙古自治区	乌兰察布市	集宁区	1		0	1	0	乌兰察布医专附院#	1		0	0	1	0	0	0	0	0	0	1	0	0		1	1	2	2												0	0	0	0	0
928	219.133.40.14	2015-10-29 14:52:12	2015-10-29 14:55:56	1	4	甘肃省	张掖市	民乐县	2		0	1	0		5		0	0	0	1	0	0	1	0	1	1	0	0		3	3	3	1	1	1	1	0	0	0						0	0	0	1	1
929	117.136.66.7	2015-10-29 14:47:11	2015-10-29 14:56:04	1	4	江苏省	南通市	如皋市	7		0	1	0	如皋博爱医院	5		0	1	0	0	0	0	0	0	1	1	1	0		1	2	3	2								2000人次	约400	约1000	2-3位	0	0	0	0	0
930	115.227.219.87	2015-10-29 14:51:28	2015-10-29 14:58:57	1	2	浙江省	嘉兴市	桐乡市	1		1	0	0	桐乡市第一人民医院	7		0	1	0	0	0	0	1	0	1	0	1	0		2	1	2	2								5096	2015年5月开展无痛分娩	2000	3－4个	0	0	0	0	0
931	221.204.144.180	2015-10-29 14:56:35	2015-10-29 15:02:33	1	2	山西省	太原市	小店区	1		0	1	0		2		0	1	0	0	0	0	0	0	0	0	1	0		1	2	3	3								6000				0	0	0	0	0
932	113.200.85.197	2015-10-29 15:08:57	2015-10-29 15:16:04	1	2	陕西省	榆林市	子洲县	1		0	1	0		7		0	1	0	0	0	0	0	0	0	1	0	0		2	3	2	3												0	0	0	1	0
933	116.6.125.130	2015-10-29 15:17:13	2015-10-29 15:23:25	1	2	广东省	广州市	番禺区	2		1	0	0		5		0	0	1	0	0	0	1	0	0	1	1	0		3	1	1	3	0	1	0	0	0	0		10000	2000	4500	3	0	1	0	0	0
934	140.255.1.206	2015-10-29 15:08:06	2015-10-29 15:23:40	1	2	山东省	潍坊市	高密市	1		0	1	0		7		0	1	0	0	0	0	0	0	1	1	0	0		3	1	1	3	0	1	0	0	0	0		5000--6000	0	30%――40%	我们一共有20个助产士，	0	0	0	0	0
935	49.89.23.73	2015-10-29 15:36:08	2015-10-29 15:46:25	1	2	江苏省	宿迁市	沭阳县	1		1	0	0	沭阳县人民医院	7		0	0	0	1	0	0	0	0	1	0	0	0		2	3	3	3												1	0	0	0	0
936	183.232.118.13	2015-10-29 15:39:25	2015-10-29 15:56:15	1	5	广东省	广州市	越秀区	1		1	0	0		7		0	0	1	0	0	0	0	0	0	1	0	0		2	2	2	2												0	0	0	0	0
937	140.207.55.80	2015-10-29 15:51:24	2015-10-29 15:57:16	1	2	安徽省	阜阳市	颍州区	1		0	0	1		5		0	0	1	0	0	0	0	0	0	1	1	0		1	3	2	1	0	1	0	0	0	0		453	0		2到3个	0	0	0	1	0
938	120.204.201.76	2015-10-29 16:19:32	2015-10-29 16:25:22	1	2	河南省	安阳市	北关区	1		1	0	0	安阳地区医院	7		0	0	1	0	0	0	1	0	0	0	0	0		1	2	2	2											2017-01-02	0	0	0	0	0
939	123.151.176.198	2015-10-29 16:25:02	2015-10-29 16:36:02	1	2	河南省	漯河市	召陵区	7		0	0	1		7		0	0	1	0	0	0	1	0	0	0	0	0		2	2	3	2												0	0	0	0	1
940	120.204.201.77	2015-10-29 16:30:05	2015-10-29 16:37:24	1	2	湖北省	荆州市	江陵县	1		0	1	0	江陵县人民医院	5		0	0	1	0	0	0	0	0	1	0	0	0		1	2	2	2								120*12	10	一半以上	2017-01-03	0	0	0	0	0
941	117.136.79.44	2015-10-29 16:42:46	2015-10-29 16:50:21	1	2	广东省	广州市	番禺区	1		0	1	0	番禺武警医院	2		0	0	1	0	0	0	0	0	0	1	0	0		1	2	2	3	0	1	0	0	0	0		2020	458	420	2017-01-03	0	0	0	0	0
942	61.159.88.34	2015-10-29 16:57:12	2015-10-29 17:01:18	1	2	甘肃省	白银市	白银区	2		0	1	0		7		0	0	0	1	0	0	0	0	0	1	1	0		1	1	2	2												0	0	0	1	0
943	111.161.57.31	2015-10-29 19:16:17	2015-10-29 19:34:47	1	4	黑龙江省	绥化市	安达市	1		0	1	0	安达市人民医院	5		0	0	1	0	0	0	0	0	1	0	0	0		1	1	2	2								448	12	216		0	0	0	0	0
944	110.88.122.44	2015-10-29 19:35:55	2015-10-29 19:45:22	1	2	福建省	龙岩市	新罗区	1		1	0	0		5		0	0	1	0	0	0	0	0	0	1	0	0		2	1	2	2								8500左右	数g	3000多		0	0	0	0	0
945	110.52.130.53	2015-10-29 19:54:49	2015-10-29 20:04:32	1	5	湖南省	衡阳市	衡东县	7		0	1	0	衡东博爱医院	6	有关学术交流会	0	0	1	0	0	0	0	0	0	0	1	0		3	3	3	3												1	0	1	0	1
946	220.170.254.244	2015-10-29 19:47:07	2015-10-29 20:04:43	1	2	湖南省	娄底市	娄星区	2		1	0	0	娄底市妇幼保健院	5		0	0	1	0	0	0	0	0	0	0	1	0		1	1	3	2								3986	1300多	1550多	1位	0	0	0	0	0
947	220.170.254.244	2015-10-29 20:04:52	2015-10-29 20:10:24	1	2	湖南省	娄底市	娄星区	2		1	0	0	娄底市妇幼保健院	5		0	0	1	0	0	0	0	0	0	0	1	0		2	1	2	2											1	1	1	1	0	0
948	223.67.59.57	2015-10-29 20:13:50	2015-10-29 20:17:29	1	2	江苏省	泰州市	海陵区	1		1	0	0		7		0	0	1	0	0	0	1	0	0	0	0	0		3	2	1	1	0	1	0	0	0	0						0	0	0	0	0
949	123.149.221.131	2015-10-29 20:25:52	2015-10-29 20:34:51	1	6	河南省	郑州市	金水区	1		1	0	0	郑州人民医院	7		0	1	0	0	0	0	0	0	0	0	0	1	自己生产时才知道！	2	2	2	3												1	0	0	0	0
950	121.27.248.64	2015-10-29 21:11:54	2015-10-29 21:20:21	1	2	河北省	邢台市	宁晋县	1		0	1	0	宁晋县妇幼保健院	7		0	0	1	0	0	0	0	0	0	0	0	1	进修学习	1	1	3	2								3000	45	1000多例		0	0	0	0	0
951	117.136.36.156	2015-10-29 21:44:33	2015-10-29 21:55:25	1	2	河南省	安阳市	内黄县	2		0	0	1	内黄县妇女儿童医院	5		0	0	1	0	0	0	1	0	0	1	0	0		2	2	2	2											2-3个	0	0	0	0	0
952	117.167.250.19	2015-10-29 22:27:13	2015-10-29 22:43:44	1	2	江西省	南昌市	西湖区	2		0	1	0	南昌仁爱妇产医院	7		0	0	1	0	0	0	0	0	0	1	0	0		2	2	3	2												0	0	0	0	0
953	221.193.60.0	2015-10-29 23:28:47	2015-10-29 23:33:42	1	2	河北省	沧州市	黄骅市	1		0	1	0		5		0	0	0	1	0	0	1	0	0	0	0	0		2	2	3	2												0	0	0	0	1
954	120.204.200.42	2015-10-30 00:31:22	2015-10-30 00:36:59	1	2	河南省	郑州市	二七区	2		1	0	0		5		0	0	1	0	0	0	1	0	0	0	0	0		2	2	3	2											2	0	1	0	0	0
955	117.185.27.103	2015-10-30 02:18:22	2015-10-30 02:26:08	1	5	江苏省	南京市	建邺区	7		1	0	0		7		0	0	1	0	0	0	0	0	0	0	1	0		2	2	2	2												0	0	1	0	0
956	183.206.200.214	2015-10-30 07:29:37	2015-10-30 07:35:13	1	2	江苏省	扬州市	宝应县	2		0	1	0	宝应妇幼保健院	5		0	0	1	0	0	0	1	0	0	0	0	0		2	1	3	2											4	0	0	0	0	0
957	110.87.167.95	2015-10-30 08:56:20	2015-10-30 09:05:58	1	2	福建省	福州市	平潭县	1		0	1	0		7		0	0	1	0	0	0	0	0	0	1	1	0		2	1	3	2								4200	0	900左右	2到3个	0	0	0	0	0
958	221.192.179.122	2015-10-30 09:22:29	2015-10-30 09:27:50	1	2	河北省	保定市	新市区	1		1	0	0	河北省保定市第二医院	7		0	0	1	0	0	0	0	0	0	0	1	0		2	3	2	2								2010	25	1004	2	0	0	0	0	0
959	120.204.201.77	2015-10-30 10:05:26	2015-10-30 10:10:40	1	4	安徽省	黄山市	屯溪区	1		0	1	0		5		0	1	0	0	0	0	0	0	0	1	0	0		1	1	2	3												0	0	0	0	0
960	60.173.235.31	2015-10-30 10:04:29	2015-10-30 10:14:00	1	2	广西壮族自治区	柳州市	城中区	2		1	0	0	广西柳州市妇幼保健院	1		0	0	1	0	0	0	0	0	0	0	0	1	我院参加了无痛分娩中国行活动	2	1	2	2								8400		38％	一对一导乐	0	0	0	0	0
961	183.232.90.37	2015-10-30 13:15:50	2015-10-30 13:23:34	1	2	福建省	福州市	台江区	1		1	0	0		7		0	0	1	0	0	0	0	0	0	0	1	0		1	1	3	3								3千多	o	1千多		0	0	0	0	1
962	183.232.90.37	2015-10-30 13:23:00	2015-10-30 13:27:34	1	2	江西省	赣州市	崇义县	7		0	0	1		7		0	0	1	0	0	0	1	0	0	0	0	0		2	1	2	2												0	0	0	0	0
963	1.198.7.88	2015-10-30 13:53:33	2015-10-30 14:02:40	1	2	河南省	濮阳市	华龙区	1		0	1	0		7		0	1	0	0	0	0	1	0	0	0	0	0		2	2	3	2												0	0	0	0	0
964	106.6.173.141	2015-10-30 14:03:01	2015-10-30 14:08:43	1	2	江西省	南昌市	西湖区	1		1	0	0		7		0	0	1	0	0	0	1	1	0	0	0	0		2	2	2	2												0	0	0	0	0
965	117.135.170.67	2015-10-30 14:51:17	2015-10-30 14:57:11	1	2	山东省	济南市	章丘市	1		1	0	0		7		0	0	1	0	0	0	0	0	1	0	0	0		1	1	1	1	0	1	0	0	0	0		3500例				1	1	0	0	0
966	153.119.197.65	2015-10-30 15:31:59	2015-10-30 15:36:55	1	5	山东省	济南市	市中区	2		1	0	0	济南市妇幼保健院	1		0	0	1	0	1	0	0	0	0	1	1	0		2	2	3	2								17600	9000	8000		0	0	0	0	0
967	117.136.45.222	2015-10-30 16:45:08	2015-10-30 16:50:45	1	5	江苏省	盐城市	亭湖区	2		1	0	0	妇幼保健院	7		0	0	1	0	0	0	1	0	0	1	0	0		2	2	2	2	0	0	0	1	0	0						0	0	1	0	0
968	183.195.232.39	2015-10-30 16:57:03	2015-10-30 17:04:16	1	2	河南省	新乡市	卫滨区	1		1	0	0	新乡市中心医院	7		0	0	1	0	0	0	1	0	0	0	0	0		1	2	3	2												0	0	0	0	0
969	123.151.153.35	2015-10-30 20:02:41	2015-10-30 20:12:09	1	2	天津市	天津市	宝坻区	1		1	0	0	天津市宝坻区人民医院	5		0	0	1	0	0	0	0	0	0	0	1	0		2	1	2	2								五千余例	一千五百例左右	二千五百余例	共十位助产士	0	0	0	0	0
970	123.151.176.198	2015-10-30 20:59:03	2015-10-30 21:08:38	1	4	辽宁省	锦州市	古塔区	1		1	0	0	辽宁医学院附属第一医院	5		0	1	0	0	0	0	0	0	0	0	1	0		2	2	3	2								780	50			0	0	0	0	0
971	14.215.167.179	2015-10-30 21:10:37	2015-10-30 21:15:37	1	2	广东省	深圳市	龙岗区	1		0	1	0		7		0	0	1	0	0	0	1	0	0	0	0	0		2	2	3	2												0	0	0	0	0
972	39.173.250.44	2015-10-30 21:27:12	2015-10-30 21:31:42	1	4	浙江省	衢州市	开化县	2		0	1	0		7		0	0	1	0	0	0	0	0	1	0	0	0		2	1	2	2												0	0	0	0	0
973	110.90.183.2	2015-10-30 21:21:41	2015-10-30 21:36:43	1	2	福建省	宁德市	柘荣县	1		0	1	0	福建省柘荣县医院	7		0	1	0	0	0	0	0	0	0	1	0	0		2	1	3	3												0	0	0	0	0
974	183.195.232.24	2015-10-30 21:36:25	2015-10-30 21:42:34	1	4	江苏省	南通市	崇川区	2		1	0	0		5		0	0	1	0	0	0	1	0	0	1	1	0		1	1	3	2	0	1	0	0	0	0		八千多				0	1	0	0	0
975	211.136.233.166	2015-10-30 22:43:54	2015-10-30 22:52:12	1	2	湖南省	张家界市	慈利县	6	妇幼保健院	0	1	0	湖南省慈利县妇幼保健院	5		0	1	0	0	0	0	0	0	0	0	1	0		2	1	2	2								1950	350	520	1	0	0	0	0	0
976	123.151.42.50	2015-10-30 22:45:20	2015-10-30 23:05:15	1	2	河北省	石家庄市	新华区	2		0	1	0	妇幼保健院	1		0	0	1	0	0	0	1	0	1	0	1	0		2	3	2	2								16000名	7800	5600	2	0	0	0	0	0
977	123.151.176.198	2015-10-30 23:05:58	2015-10-30 23:13:41	1	5	吉林省	通化市	辉南县	1		0	1	0	吉林省辉南县人民医院麻醉科	7		0	0	1	0	0	0	0	0	1	0	0	0		3	3	2	2												0	0	0	1	0
978	222.223.208.27	2015-10-30 23:41:18	2015-10-30 23:45:19	1	4	河北省	石家庄市	裕华区	1		1	0	0		7		0	0	1	0	0	0	1	0	0	0	0	0		1	1	3	1	1	0	0	0	0	0						0	0	0	0	1
979	183.195.233.181	2015-10-31 00:22:52	2015-10-31 00:29:39	1	5	山东省	济宁市	市中区	1		0	1	0	济宁市第二人民医院	7		0	0	1	0	0	0	1	0	0	0	0	0		3	2	3	2												0	0	1	0	0
980	36.23.16.211	2015-10-31 03:05:43	2015-10-31 03:13:01	1	4	浙江省	丽水市	莲都区	1		1	0	0	浙江省丽水市人民医院	5		0	0	1	0	0	0	0	0	0	1	0	0		2	1	2	2								2500	400	780	8	0	0	0	0	0
981	111.56.13.167	2015-10-31 06:22:54	2015-10-31 06:27:10	1	5	内蒙古自治区	鄂尔多斯市	东胜区	1		1	0	0		5		0	0	1	0	0	0	1	0	0	0	0	0		2	2	2	2												0	0	0	0	0
982	223.104.23.36	2015-10-31 07:07:27	2015-10-31 07:11:50	1	4	广东省	广州市	番禺区	2		1	0	0		7		0	0	1	0	0	0	1	0	0	0	0	0		2	2	2	2												0	0	0	0	0
983	111.161.57.31	2015-10-31 07:27:44	2015-10-31 07:32:01	1	2	云南省	昆明市	五华区	2		0	1	0		5		0	0	1	0	0	0	0	0	0	1	0	0		2	2	2	2												0	0	0	0	0
984	182.242.153.38	2015-10-31 07:31:31	2015-10-31 07:34:53	1	5	云南省	昆明市	五华区	7		1	0	0	昆明中英安琪儿妇产医院	1		0	0	1	0	0	0	0	0	1	1	1	0		3	2	2	2								1000	600	350	1	0	0	0	0	0
985	223.85.132.35	2015-10-31 09:54:23	2015-10-31 10:02:56	1	5	云南省	曲靖市	宣威市	1		1	0	0	宣威市中医医院	7		0	0	1	0	0	0	1	0	0	0	0	0		2	3	1	2								1500	1	500		0	0	0	0	0
986	153.119.204.169	2015-10-31 11:49:36	2015-10-31 11:55:35	1	6	山东省	济宁市	微山县	1		0	0	1		5		0	1	0	0	0	0	0	0	0	1	0	0		2	2	2	2												0	0	1	0	0
987	101.226.125.113	2015-10-31 13:01:35	2015-10-31 13:10:52	1	2	湖北省	十堰市	竹山县	2		0	1	0	竹山县妇幼保健院	5		0	0	1	0	0	0	1	0	0	0	0	0		2	2	1	2	0	0	0	0	0	1	没有，目前来说不确定		没详细统计，90%吧	未统计	看人的多少，有时候人少也一人管一个。人多的话一个人可能管两三个。我们这儿只有4个助产士，然后有4个倒班医生。2012年全年出生2000多人，但是没有助产士，只有4个医生。	0	0	0	0	0
988	101.226.125.108	2015-10-31 16:03:23	2015-10-31 16:09:20	1	2	内蒙古自治区	呼伦贝尔市	扎兰屯市	1		0	1	0	扎兰屯市人民医院	7		0	0	1	0	0	0	1	0	1	0	0	0		3	3	2	2								1499			1	0	0	0	0	0
989	183.61.37.28	2015-10-31 16:26:10	2015-10-31 16:43:12	1	2	海南省	海口市	龙华区	7		0	0	1	玛丽医院，	7		0	0	0	1	0	0	0	0	0	1	0	0		2	1	3	3	1	1	0	0	0	0		129	0	31	1	0	0	0	1	0
990	211.136.233.166	2015-10-31 17:02:30	2015-10-31 17:06:43	1	2	上海市	上海市	黄浦区	2		1	0	0		7		0	0	1	0	0	0	1	0	0	0	0	0		1	1	2	2								10000			10#	0	0	0	0	0
991	49.117.144.212	2015-10-31 18:44:20	2015-10-31 18:51:54	1	4	新疆维吾尔自治区	昌吉回族自治州	吉木萨尔县	1		0	1	0	新疆吉木萨尔县人民医院	7		0	0	1	0	0	0	1	0	0	0	0	0		2	3	3	1	0	1	0	0	0	0		1350	10	0.51	4	0	0	1	0	0
992	117.146.116.13	2015-10-31 19:29:19	2015-10-31 19:38:08	1	5	新疆维吾尔自治区	乌鲁木齐市	水磨沟区	1		1	0	0	新疆医科大学第二附属医院	7		0	0	1	0	0	0	1	0	0	0	0	0		3	3	3	2	0	0	0	0	0	1	不会有影响					0	0	0	1	0
993	223.85.132.23	2015-11-01 02:50:09	2015-11-01 03:02:05	1	1	四川省	德阳市	绵竹市	1		1	0	0	绵竹市人民医院	7		0	0	0	1	0	0	0	0	0	0	1	0		1	1	2	3								1800	20	900	1_2	0	0	0	0	1
994	220.176.230.111	2015-11-01 06:49:57	2015-11-01 06:59:09	1	2	江西省	上饶市	德兴市	1		0	1	0	德兴市中医院	7		0	0	1	0	0	0	0	0	0	0	0	1	中国妇产科网	1	1	2	2								500	20	150		0	0	0	0	0
995	183.195.232.17	2015-11-01 07:06:18	2015-11-01 07:45:59	1	4	山东省	日照市	东港区	1		1	0	0	日照市人民医院	5		0	0	1	0	0	0	0	0	0	0	1	0		1	1	3	1	0	0	0	0	0	1	是药三分毒，该用的时候用，可用可不用的时候不用，过度用药到了危险甚至害命的地步，痛心！大部分医生怎么了！要钱不要命！时候	剖率严重超标46――56%.侧切35-.40%，产后出血（忘了），新生儿重度窒息0，8％，巨大儿14.5％..其他数值（忘了，科里有）	20例左右	3400	2014年5人在家休产假，15助产士，一套班到手术室处置手术新生儿，还有一套班助产，2014年经阴分娩3800人次，夜间一人管4―8人，白天一般是3人，还有引产的，也是助产士观察。2013年以前6―10人助产士，年分娩5000人次	0	0	0	0	0
996	182.131.12.11	2015-11-01 07:41:17	2015-11-01 07:49:27	1	2	新疆维吾尔自治区	昌吉回族自治州	奇台县	2		0	0	1		3		0	0	1	0	0	0	0	0	0	1	0	0		2	2	2	2												0	0	0	0	0
997	106.7.204.219	2015-11-01 09:03:45	2015-11-01 09:13:26	1	2	江西省	赣州市	宁都县	1		0	1	0	宁都县中医院	5		0	0	1	0	0	0	1	0	0	0	0	0		2	1	3	1	0	1	0	0	0	0		1400	1			0	0	0	0	0
998	182.124.98.245	2015-11-01 09:55:22	2015-11-01 10:05:44	1	5	河南省	安阳市	林州市	1		0	1	0	林州市中医院	2		0	0	1	0	0	0	1	0	0	0	0	0		2	2	2	2	0	1	0	0	0	0		4000	0	不知道	二位以上	0	0	1	0	0
999	219.133.40.15	2015-11-01 13:51:24	2015-11-01 13:55:12	1	2	广东省	中山市	市辖区	1		1	0	0	中山市人民医院	7		0	1	0	0	0	0	1	0	0	0	0	0		3	1	3	2											3	0	0	0	0	0
1000	183.195.232.37	2015-11-01 13:43:33	2015-11-01 14:03:01	1	2	河南省	驻马店市	平舆县	1		0	1	0	河南省平舆县人民医院	7		0	0	1	0	0	1	0	0	1	1	0	0		3	3	2	3	0	1	0	0	0	0		3000人左右	0	1200人	两到三个产妇	0	0	0	1	0
1001	117.136.12.115	2015-11-01 15:43:53	2015-11-01 15:48:57	1	2	广东省	中山市	市辖区	1		1	0	0	中山市r�6�2m�6�2y�6�2y�6�2w	5		0	0	1	0	0	0	1	0	0	0	0	0		3	3	3	2												0	0	0	0	0
1002	101.226.125.19	2015-11-01 16:11:25	2015-11-01 16:15:18	1	2	河南省	焦作市	解放区	1		1	0	0		5		0	0	1	0	0	0	0	0	0	0	1	0		2	2	2	2								1500	2	700	2	0	0	0	0	0
1003	101.226.125.109	2015-11-01 16:42:51	2015-11-01 16:55:37	1	6	安徽省	安庆市	怀宁县	6	妇幼保健所	0	0	1		7		0	0	1	0	0	0	1	0	0	0	0	0		3	1	2	2								0	0	0	0	0	0	0	0	0
1004	117.185.27.104	2015-11-01 17:47:59	2015-11-01 17:54:08	1	5	河南省	新乡市	辉县市	1		0	1	0	辉县市人民医院	5		0	1	0	0	0	0	1	0	0	1	0	0		2	2	2	2												0	0	0	0	0
1005	111.30.132.146	2015-11-01 19:43:57	2015-11-01 19:52:08	1	2	山西省	运城市	盐湖区	1		1	0	0		5		0	0	1	0	0	0	0	0	0	1	1	0		3	1	2	2								3千多	未做	近2千	3个	0	0	0	0	0
1006	119.103.130.12	2015-11-01 22:42:55	2015-11-01 22:53:06	1	2	湖北省	恩施土家族苗族自治州	利川市	1		1	0	0	利川市民族中医院	5		0	0	1	0	0	0	0	0	0	0	1	0		2	1	2	2								1400例	0	680例	1位	0	0	1	1	0
1007	119.39.108.23	2015-11-01 23:21:11	2015-11-01 23:28:54	1	5	湖南省	长沙市	长沙县	2		0	1	0		7		0	1	0	0	0	0	0	0	0	1	0	0		3	2	2	2											2	0	0	0	0	0
1008	106.43.140.137	2015-11-02 00:16:07	2015-11-02 00:23:40	1	2	贵州省	黔南布依族苗族自治州	贵定县	1		0	1	0		7		0	0	1	0	0	0	0	0	0	1	0	0		3	3	2	2											5至10个	0	0	0	0	0
1009	111.30.132.190	2015-11-02 05:53:12	2015-11-02 06:08:02	1	5	吉林省	长春市	德惠市	1		0	1	0	德惠市人民医院	7		0	0	1	0	0	0	1	0	0	0	0	0		2	1	2	2												0	0	0	0	0
1010	117.135.149.14	2015-11-02 06:33:48	2015-11-02 06:40:58	1	2	山东省	淄博市	桓台县	1		1	0	0	桓台县人民医院	7		0	0	1	0	0	0	1	1	1	1	1	0		2	2	2	2								2968			1	0	0	0	0	0
1011	113.57.255.1	2015-11-02 06:42:05	2015-11-02 06:46:03	1	5	湖北省	武汉市	�~口区	1		1	0	0		5		0	0	1	0	0	0	1	0	1	0	0	0		3	2	2	2												0	0	0	0	0
1012	101.226.61.184	2015-11-02 06:47:22	2015-11-02 07:01:16	1	5	湖北省	黄石市	铁山区	1		0	1	0	黄石市四医院	7		0	0	1	0	0	0	0	0	0	1	0	0		1	1	2	2	1	1	1	0	0	0						0	0	1	0	1
1013	115.231.238.129	2015-11-02 06:47:22	2015-11-02 07:01:16	1	5	湖北省	黄石市	铁山区	1		0	1	0	黄石市四医院	7		0	0	1	0	0	0	0	0	0	1	0	0		1	1	2	2	1	1	1	0	0	0						0	0	1	0	1
1014	183.232.90.38	2015-11-02 07:30:33	2015-11-02 07:46:39	1	2	贵州省	黔南布依族苗族自治州	贵定县	1		0	1	0	贵州省贵定县中医医院	7		0	0	0	1	0	0	0	0	0	0	1	0		2	2	2	2								812	0	213	3	0	0	0	1	0
1015	117.175.88.49	2015-11-02 10:19:55	2015-11-02 10:27:13	1	5	重庆市	重庆市	渝中区	1		1	0	0		5		0	0	1	0	0	0	0	0	0	1	1	0		1	1	2	2												0	0	0	0	0
1016	111.30.132.146	2015-11-02 20:15:06	2015-11-02 20:24:42	1	5	贵州省	铜仁地区	德江县	1		0	1	0	德江县民族中医院	7		0	0	1	0	0	0	0	0	0	0	0	1	基层麻醉网	2	2	3	3												0	0	1	1	0
1017	120.198.202.48	2015-11-02 23:17:27	2015-11-02 23:24:57	1	5	海南省	省直辖县级行政单位	昌江黎族自治县	1		0	1	0	海南省昌江县人民医院	5		0	0	1	0	0	0	0	0	1	0	0	0		2	3	3	2									26台		6位	0	0	0	0	0
1018	111.30.141.47	2015-11-02 23:35:43	2015-11-02 23:47:07	1	1	陕西省	宝鸡市	眉县	2		0	1	0		5		0	0	1	0	0	0	0	0	0	1	1	0		2	2	3	2								2040	63	602	2017-01-02	0	0	0	0	0
1019	183.232.118.16	2015-11-02 23:48:46	2015-11-03 00:16:18	1	1	广东省	江门市	开平市	2		0	1	0		7		0	0	1	0	0	0	0	0	0	1	1	0		2	2	1	1	0	0	0	0	0	1	与麻醉师操作用药及量有关	3200	150	1300	1一3位	0	0	0	0	1
1020	223.104.10.189	2015-11-03 11:52:28	2015-11-03 11:57:39	1	1	江西省	南昌市	西湖区	2		0	1	0		7		0	0	1	0	0	0	1	0	0	0	0	0		3	3	3	2												0	0	0	0	0
1021	120.203.14.133	2015-11-03 11:56:36	2015-11-03 12:04:11	1	6	江西省	南昌市	西湖区	7		0	1	0	南昌仁爱妇产医院	7		0	0	1	0	0	0	0	0	0	0	1	0		1	3	3	2												0	0	0	0	0
1022	183.232.90.37	2015-11-03 12:55:17	2015-11-03 13:00:33	1	5	江西省	南昌市	东湖区	1		1	0	0	南昌市第一医院	7		0	1	0	0	0	0	0	0	0	1	0	0		3	3	3	2												0	0	0	0	0
1023	14.29.97.130	2015-11-03 16:23:58	2015-11-03 16:43:26	1	2	广东省	湛江市	吴川市	6	妇幼保健院	0	1	0	吴川市妇幼保健院	7		0	0	1	0	0	0	0	0	1	0	0	0		2	2	2	2								10200	大概几百例，没统计。	1600左右	宫口开3cm以上由一对一负责	0	0	0	0	0
1024	171.89.214.64	2015-11-03 16:49:56	2015-11-03 16:57:28	1	2	四川省	泸州市	龙马潭区	1		0	1	0	泸州市妇幼保健院泸州市第二人民医院	7		0	0	1	0	0	0	0	0	0	0	0	1	不知道	2	3	3	2											三个	0	0	0	0	0
1025	140.207.185.123	2015-11-04 05:38:43	2015-11-04 05:47:50	1	2	山东省	青岛市	莱西市	2		0	1	0	莱西市妇幼保健院	7		0	0	1	0	0	0	1	0	0	0	1	0		2	2	3	2								1000左右	500左右		1-2名	0	0	0	0	0
1026	14.17.11.196	2015-11-04 06:56:29	2015-11-04 07:04:43	1	2	广东省	佛山市	南海区	1		0	1	0	黄岐医院	5		0	0	1	0	0	0	0	0	0	0	1	0		2	2	3	3	0	1	0	0	0	0		约6000	约1200	约1600	活跃前期一对多，后期一对一	0	0	0	0	0
1027	223.73.171.56	2015-11-04 07:11:30	2015-11-04 07:17:35	1	2	广东省	肇庆市	德庆县	1		0	1	0		7		0	0	1	0	0	0	1	0	0	0	0	0		2	2	2	2								2000	200	600		0	0	0	0	0
1028	111.30.132.176	2015-11-04 07:23:32	2015-11-04 07:26:02	1	5	河北省	沧州市	运河区	1		0	1	0		7		0	0	1	0	0	0	1	0	0	0	0	0		2	2	2	2												0	1	0	0	0
1029	117.136.40.138	2015-11-04 07:34:21	2015-11-04 07:41:58	1	2	广东省	广州市	番禺区	7		1	0	0	祈福医院	7		0	0	1	0	0	0	1	0	0	0	0	0		3	2	2	2								5000	500	1500	2……3	0	0	0	0	0
1030	14.17.37.43	2015-11-04 07:43:45	2015-11-04 07:51:15	1	2	广东省	惠州市	惠城区	2		1	0	0	惠州市第一妇幼保健院	7		0	0	1	0	0	0	0	0	0	1	0	0		2	1	2	2								6000		1600		0	0	0	0	0
1031	119.130.94.219	2015-11-04 08:31:54	2015-11-04 08:41:56	1	6	广东省	广州市	番禺区	7		1	0	0		7		0	0	0	1	0	0	0	0	0	1	0	0		2	2	2	1	1	1	0	0	0	0						0	0	0	0	0
1032	118.122.87.175	2015-11-04 11:00:50	2015-11-04 11:08:02	1	5	四川省	成都市	彭州市	2		1	0	0	彭州市妇幼保健院	5		0	1	0	0	0	0	0	0	1	0	1	1	丁香园	2	2	2	2	0	0	0	0	0	1	不会	5000	70	2300		0	0	0	0	0
1033	111.30.132.194	2015-11-04 11:19:35	2015-11-04 11:29:57	1	2	天津市	天津市	滨海新区	1		0	1	0	天津市永久医院	5		0	0	1	0	0	0	0	0	0	0	1	0		3	3	3	3								2000多	200多	500例左右	有几个管几个	0	0	0	0	1
1034	183.61.51.190	2015-11-04 13:00:14	2015-11-04 13:06:43	1	2	广东省	广州市	番禺区	1		1	0	0	广州中医药大学祈福医院	7		0	0	0	1	0	0	1	0	0	0	0	0		1	1	3	2								5000	100	2000	2	0	0	0	0	0
1035	182.140.184.154	2015-11-04 16:48:56	2015-11-04 18:17:04	1	5	云南省	昭通市	永善县	1		0	1	0		5		0	0	1	0	0	0	1	0	0	0	0	0		1	2	2	2	0	0	0	0	0	1	重在管理					0	0	0	0	0
1036	183.61.51.191	2015-11-05 09:58:17	2015-11-05 10:03:03	1	5	江西省	南昌市	东湖区	1		1	0	0		7		0	0	1	0	0	0	0	0	1	0	0	0		3	3	3	2												0	0	0	0	0
1037	14.17.11.196	2015-11-06 00:28:01	2015-11-06 00:35:43	1	5	湖北省	黄石市	阳新县	2		0	1	0	阳新县妇幼保健院	5		0	0	1	0	0	0	0	0	0	1	1	0		2	1	2	2											3	0	0	0	0	0
1038	183.232.118.14	2015-11-06 00:28:22	2015-11-06 00:40:59	1	4	广东省	东莞市	市辖区	7		0	0	1		4		0	1	0	0	0	0	0	0	1	0	0	0		2	3	3	3	0	1	0	0	0	0		1800左右	1000左右	480左右	大多一对一，夜班忙的时候两三个也有	0	0	0	0	0
1039	117.185.27.103	2015-11-06 05:48:30	2015-11-06 05:52:18	1	4	江苏省	连云港市	新浦区	1		1	0	0		7		0	0	1	0	0	0	0	0	1	0	0	0		3	1	3	3												0	0	1	0	0
1040	60.190.79.90	2015-11-06 06:37:20	2015-11-06 06:41:43	1	2	浙江省	台州市	温岭市	2		0	1	0		7		0	0	1	0	0	0	0	0	1	0	0	0		2	1	2	2								一万				0	0	0	0	0
1041	14.17.37.143	2015-11-06 06:43:08	2015-11-06 07:01:51	1	5	湖北省	黄石市	大冶市	1		0	1	0		7		0	0	1	0	0	0	1	0	0	0	0	0		2	2	2	2												0	0	0	0	0
1042	117.135.170.67	2015-11-06 08:41:49	2015-11-06 09:10:19	1	5	浙江省	杭州市	西湖区	1		1	0	0	杭州市中医院	7		0	0	1	0	0	0	0	0	0	1	0	0		2	2	2	2												0	0	0	0	0
1043	111.30.132.205	2015-11-06 09:12:48	2015-11-06 09:20:58	1	5	吉林省	吉林市	桦甸市	1		0	1	0	桦甸市人民医院	5		0	0	1	0	0	0	1	0	0	1	1	0		2	2	2	2												0	0	0	0	0
1044	223.85.132.23	2015-11-06 09:35:21	2015-11-06 09:39:48	1	5	贵州省	贵阳市	云岩区	7		0	0	1	贵阳云岩金康医院	6	网上自学	0	0	1	0	0	0	1	0	1	1	0	0		2	3	3	2											1位	0	0	1	0	0
1045	183.232.118.13	2015-11-06 14:48:01	2015-11-06 14:53:21	1	5	湖南省	湘潭市	湘潭县	2		0	1	0		1		0	0	1	0	0	0	1	0	0	0	0	0		2	2	2	2									450		1	0	0	0	0	0
1046	27.227.206.146	2015-11-06 16:11:07	2015-11-06 16:19:12	1	5	甘肃省	兰州市	红古区	1		0	1	0	甘肃省人民医院	5		0	0	1	0	0	0	1	0	0	0	1	0		2	2	2	2											2	0	0	0	0	0
1047	111.30.141.47	2015-11-06 21:56:43	2015-11-06 22:01:24	1	2	山西省	太原市	小店区	1		0	1	0		1		0	0	1	0	0	0	0	0	0	1	0	0		2	1	2	2												0	0	0	0	0
1048	101.226.125.121	2015-11-07 21:04:35	2015-11-07 21:09:03	1	5	安徽省	宿州市	��桥区	7		0	0	1	宿州33医院	5		0	1	0	0	0	0	0	0	0	1	0	0		2	2	2	2											2～3	0	0	0	0	0
1049	14.17.34.237	2015-11-07 23:52:54	2015-11-08 00:01:33	1	2	广东省	江门市	新会区	2		0	1	0	新会区妇女儿童医院	7		0	1	0	0	0	0	0	0	0	1	0	0		1	3	2	2								3000到4000之间	不详	不详	一个	0	0	0	0	0
1050	14.17.37.72	2015-11-08 01:03:45	2015-11-08 01:12:55	1	5	福建省	福州市	仓山区	1		1	0	0		7		0	0	1	0	0	0	1	0	1	0	0	0		1	2	3	2											2	0	0	0	0	0
1051	123.151.139.156	2015-11-08 04:15:23	2015-11-08 04:35:46	1	2	天津市	天津市	河西区	2		0	1	0	河西妇产科医院	5		0	0	1	0	0	0	0	0	0	0	0	1	从1998年我院就开始做了	2	2	2	2								2000左右吧。	二分之一的顺产做椎管内分娩镇痛	50%的剖宫产率	不一定，看病人多少	0	0	0	0	0
1052	14.17.37.146	2015-11-08 07:26:58	2015-11-08 07:33:38	1	5	湖南省	衡阳市	耒阳市	1		0	0	1		7		0	0	0	1	0	0	0	0	0	0	1	0		3	1	2	2												0	0	0	0	0
1053	123.151.12.152	2015-11-08 08:44:33	2015-11-08 08:51:30	1	5	山东省	济宁市	嘉祥县	7		0	0	1	嘉祥红十字会医院	7		0	0	0	1	0	0	1	0	0	0	0	0		3	3	2	2											一位	0	0	1	0	0
1054	110.53.151.15	2015-11-08 14:17:53	2015-11-08 14:29:55	1	4	湖南省	邵阳市	邵东县	2		0	1	0		7		0	0	1	0	0	0	0	0	0	1	0	0		3	3	3	2											两个人上班，管所有的孕产妇，有时多有时少	0	0	0	0	0
1055	112.239.192.198	2015-11-09 15:44:08	2015-11-09 16:06:58	1	2	山东省	聊城市	东昌府区	2		0	1	0	聊城市东昌府区妇幼保健院	1		0	0	1	0	0	0	0	0	0	0	1	0		2	1	2	2								17000	7500	7650		0	0	0	0	0
1056	223.104.20.154	2015-11-09 17:01:08	2015-11-09 17:07:54	1	5	湖北省	宜昌市	夷陵区	2		0	1	0	宜昌市夷陵区妇幼保健院	5		0	0	1	0	0	0	0	0	1	0	1	0		3	2	3	2									400	600	一个	0	0	0	0	0
1057	122.226.73.26	2015-11-11 14:56:30	2015-11-11 15:04:57	1	2	辽宁省	沈阳市	沈河区	2		0	1	0	沈阳市妇婴医院	7		0	0	1	0	0	0	0	0	1	1	1	0		2	2	3	2								1万以上	大概5千左右	总数百分50左右	平均1―― 2	0	0	0	0	0
1058	175.150.3.241	2015-11-11 15:00:29	2015-11-11 15:06:42	1	2	辽宁省	阜新市	彰武县	1		0	1	0	彰武县人民医院	5		0	0	1	0	0	0	0	0	0	0	1	0		1	1	3	3								一千左右	10个左右	80-90%		0	0	0	0	1
1059	119.191.201.134	2015-11-11 15:02:00	2015-11-11 15:12:44	1	6	山东省	威海市	环翠区	7		0	0	1	威海王芳妇科门诊部	7		0	0	1	0	0	0	1	0	1	0	0	0		2	2	2	3	0	1	0	0	0	0						0	0	0	0	0
1060	124.134.1.114	2015-11-11 15:16:34	2015-11-11 15:21:39	1	4	山东省	淄博市	桓台县	1		1	0	0		5		0	0	1	0	0	0	0	0	0	1	0	0		2	2	3	2												0	0	0	0	0
1061	106.40.2.211	2015-11-11 15:02:07	2015-11-11 15:21:59	1	2	内蒙古自治区	鄂尔多斯市	东胜区	1		0	1	0	内蒙古鄂尔多斯市东胜区人民医院	7		0	0	1	0	0	0	0	0	0	1	0	0		2	1	2	2												0	0	0	0	0
1062	117.136.89.3	2015-11-11 15:14:23	2015-11-11 15:25:33	1	6	湖南省	郴州市	桂阳县	6	妇幼保健院	0	1	0		7		0	0	1	0	0	0	0	0	0	1	0	0		2	2	2	2											一个，陪伴分娩	0	0	0	0	0
1063	112.117.196.7	2015-11-11 15:24:45	2015-11-11 15:28:59	1	6	云南省	昆明市	五华区	7		0	0	1		7		1	0	0	0	0	0	1	0	0	0	0	0		3	3	3	3												0	0	1	0	0
1064	119.54.66.7	2015-11-11 15:19:13	2015-11-11 15:29:17	1	2	吉林省	四平市	铁西区	2		0	1	0		5		0	0	1	0	0	0	0	0	1	0	0	0		2	1	3	2												0	0	0	0	1
1065	222.161.213.67	2015-11-11 15:39:25	2015-11-11 15:45:29	1	2	吉林省	吉林市	磐石市	1		0	1	0	磐石市医院	7		0	0	0	1	0	0	0	0	0	0	0	1	才在这里看到	1	1	3	2												0	0	0	1	0
1066	123.133.14.172	2015-11-11 15:48:00	2015-11-11 15:56:22	1	2	山东省	潍坊市	高密市	1		1	0	0	高密市人民医院	7		0	0	1	0	0	0	0	0	1	0	0	0		1	1	3	3								5000至6000人次	不足十人	大概2000人次		0	0	0	0	0
1067	122.226.73.26	2015-11-11 15:55:54	2015-11-11 16:02:04	1	2	江苏省	扬州市	邗江区	7		0	1	0		7		0	0	1	0	0	0	1	0	0	0	0	0		2	2	2	3	0	0	0	0	1	0						0	0	0	0	0
1068	106.119.42.16	2015-11-11 16:00:11	2015-11-11 16:09:24	1	4	河北省	保定市	高碑店市	1		0	1	0	中铁十八局高碑店医院	7		0	0	0	1	0	0	1	0	0	0	0	0		3	3	2	3								600	0	236		0	0	0	1	0
1069	171.119.87.210	2015-11-11 16:07:59	2015-11-11 16:16:17	1	2	山西省	长治市	城区	2		1	0	0		7		0	1	0	0	0	0	0	0	0	0	0	1	没听过	1	1	1	2								7000		40%多		0	0	0	0	0
1070	122.226.73.26	2015-11-11 16:16:50	2015-11-11 16:24:37	1	2	广西壮族自治区	柳州市	柳城县	2		0	1	0	柳城县妇幼保健院	5		0	0	1	0	0	0	0	0	0	0	1	0		2	2	3	2											3	0	0	0	0	0
1071	218.9.164.163	2015-11-11 17:10:29	2015-11-11 17:17:52	1	2	黑龙江省	哈尔滨市	道外区	1		1	0	0	哈尔滨市第二医院	5		0	0	1	0	0	0	0	0	0	0	0	1	教材书上	1	1	2	3											分娩的少	0	0	0	1	0
1072	114.255.80.167	2015-11-11 17:33:44	2015-11-11 17:40:06	1	4	北京市	北京市	宣武区	1		1	0	0		7		0	0	0	1	0	0	0	0	0	0	0	1	没听说过	1	1	3	3											2017-04-05	0	0	0	0	0
1073	222.161.201.199	2015-11-11 18:29:28	2015-11-11 18:32:51	1	2	河北省	石家庄市	桥西区	1		1	0	0		7		0	0	0	1	0	0	1	0	0	1	0	0		3	1	3	2												0	0	0	0	0
1074	122.226.73.26	2015-11-11 19:03:19	2015-11-11 19:09:01	1	2	四川省	成都市	锦江区	2		0	1	0		2		0	0	1	0	0	0	0	0	0	1	0	0		2	1	3	2												0	0	0	0	0
1075	122.226.73.26	2015-11-11 19:11:16	2015-11-11 19:25:49	1	2	江苏省	徐州市	贾汪区	1		0	1	0		7		0	0	0	1	0	0	1	0	0	0	0	0		2	2	3	3	0	1	0	0	1	0		360	0	35		0	0	0	1	0
1076	122.142.77.101	2015-11-11 19:16:50	2015-11-11 19:28:16	1	4	辽宁省	大连市	瓦房店市	1		1	0	0		5		0	0	0	1	0	0	0	0	1	1	0	0		2	2	2	2												0	0	0	1	0
1077	118.115.57.3	2015-11-11 19:31:39	2015-11-11 19:40:20	1	2	四川省	内江市	市中区	1		1	0	0	内江市第一人民医院	7		0	0	1	0	0	0	1	0	0	0	0	0		1	2	2	3	0	1	0	0	0	0					2～3	0	0	0	0	0
1078	58.16.125.66	2015-11-11 20:00:36	2015-11-11 20:15:42	1	2	贵州省	黔南布依族苗族自治州	福泉市	2		0	0	1	福泉市妇幼保健院	7		0	1	0	0	0	0	0	0	0	0	0	1	中华妇产科网	2	2	2	2												0	0	0	1	0
1079	123.159.214.153	2015-11-11 20:30:51	2015-11-11 20:38:13	1	5	浙江省	温州市	乐清市	1		1	0	0	乐清市人民医院	5		0	0	1	0	0	0	0	0	0	1	1	0		2	1	2	2									2014未全面开展	每月约100个	2017-02-03	0	0	0	0	0
1080	1.56.84.13	2015-11-11 20:35:32	2015-11-11 20:40:55	1	2	黑龙江省	鹤岗市	萝北县	1		1	0	0		7		0	0	1	0	0	0	1	0	0	0	0	0		3	1	3	3												0	0	0	0	0
1081	36.16.70.131	2015-11-11 20:38:53	2015-11-11 20:43:43	1	4	浙江省	温州市	乐清市	1		1	0	0	乐清市人民医院	7		0	0	1	0	0	0	0	1	0	1	0	0		1	1	2	1	1	0	0	0	0	0						0	0	0	0	0
1082	122.226.73.26	2015-11-11 20:38:51	2015-11-11 21:02:49	1	2	浙江省	温州市	乐清市	1		1	0	0		5		0	0	1	0	0	0	0	0	0	0	1	0		2	1	2	2								4200	200	1700	2017-02-05	0	0	0	0	0
1083	182.105.181.60	2015-11-11 21:23:35	2015-11-11 21:31:07	1	2	江西省	上饶市	德兴市	1		0	1	0	德兴市中医院	7		0	0	1	0	0	0	0	0	0	0	0	1	中国妇产科网	1	1	2	2								500			1	0	0	0	0	0
1084	124.133.55.154	2015-11-11 21:44:29	2015-11-11 21:53:11	1	2	山东省	济南市	天桥区	1		1	0	0		5		0	0	1	0	0	0	1	0	1	1	0	0		1	1	3	2								2500个			2-4位	0	1	1	0	0
1085	106.114.86.117	2015-11-11 21:52:17	2015-11-11 21:58:46	1	2	河北省	石家庄市	高邑县	1		0	1	0		7		0	0	1	0	0	0	1	0	0	1	0	0		1	1	3	2												0	0	0	0	0
1086	122.226.73.26	2015-11-11 21:54:02	2015-11-11 21:59:00	1	2	宁夏回族自治区	固原市	原州区	2		0	1	0		7		1	0	0	0	0	0	0	0	1	0	0	0		2	1	3	3											10	1	0	0	1	0
1087	122.226.73.26	2015-11-11 22:20:49	2015-11-11 22:29:29	1	2	四川省	德阳市	什邡市	7		0	1	0	什邡市第二医院	5		0	0	1	0	0	0	1	0	1	0	1	0		2	1	2	2								385	20	160	1到2个	0	0	0	0	1
1088	122.191.75.18	2015-11-11 22:19:12	2015-11-11 22:31:18	1	5	湖北省	省直辖行政单位	仙桃市	2		0	1	0	仙桃市妇幼保健院	5		0	0	1	0	0	0	0	0	1	0	0	1	药商	2	2	2	2								3800	0	2700	2017-01-04	0	0	0	0	0
1089	117.92.2.15	2015-11-11 22:20:40	2015-11-11 22:35:46	1	4	江苏省	连云港市	赣榆县	1		0	1	0		5		0	0	1	0	0	0	0	0	0	1	1	0		3	3	3	3	0	1	0	0	0	0					白班管理待产5一6个，还要负责病区的12---20胎心监护	0	0	0	0	0
1090	124.166.242.131	2015-11-11 22:35:34	2015-11-11 22:44:08	1	2	辽宁省	沈阳市	和平区	1		1	0	0	中国人民解放军第202医院	7		0	1	0	0	0	0	0	0	0	1	0	0		1	2	3	3	0	0	0	0	0	1	不确定对胎儿的影响，但因镇痛产程延长可能赠加胎儿缺氧、胎儿窘迫等风险				2017-02-06	1	0	0	0	0
1091	27.185.40.146	2015-11-11 22:50:22	2015-11-11 22:56:46	1	2	河北省	保定市	安国市	1		0	1	0	安国市医院	7		0	0	1	0	0	0	0	0	0	1	1	0		2	1	3	3								3000多，不详				0	0	0	0	0
1092	61.145.34.95	2015-11-11 22:57:03	2015-11-11 23:02:11	1	1	广东省	江门市	蓬江区	2		0	1	0		7		0	0	1	0	0	0	0	0	0	0	1	0		2	1	2	3												0	0	0	0	0
1093	221.193.57.35	2015-11-11 23:20:14	2015-11-11 23:25:26	1	5	河北省	沧州市	黄骅市	1		0	1	0		7		0	0	1	0	0	0	1	0	0	1	0	0		2	2	2	2												0	0	0	0	0
1094	111.161.7.216	2015-11-12 06:54:52	2015-11-12 07:00:08	1	2	广西壮族自治区	贺州市	富川瑶族自治县	2		0	1	0		7		0	0	0	1	0	0	0	0	0	0	1	0		2	2	3	2								2012	0	308	4	0	0	0	0	0
1095	122.194.3.32	2015-11-12 07:30:41	2015-11-12 07:35:10	1	2	江苏省	苏州市	太仓市	1		0	0	1		7		1	0	0	0	0	0	1	0	0	0	0	0		3	3	3	3												0	0	1	0	0
1096	113.57.246.42	2015-11-12 09:25:24	2015-11-12 09:32:36	1	2	湖北省	宜昌市	伍家岗区	2		0	1	0		7		0	0	1	0	0	0	0	0	1	0	0	0		2	1	2	2								#			1～2	0	0	0	0	0
1097	222.242.226.37	2015-11-12 09:41:05	2015-11-12 09:49:04	1	2	湖南省	岳阳市	临湘市	2		0	1	0	临湘市妇幼保健院	5		0	0	1	0	0	0	1	0	0	0	0	0		3	1	3	2								2000+	60+	500-	1	0	0	0	0	0
1098	61.158.152.111	2015-11-12 10:23:08	2015-11-12 10:28:33	1	5	河南省	周口市	西华县	2		0	0	1	西华县妇幼保健院	5		0	0	1	0	0	0	1	0	0	0	0	0		2	2	2	2												0	0	0	0	0
1099	49.73.200.122	2015-11-12 12:22:41	2015-11-12 12:29:12	1	4	江苏省	苏州市	平江区	1		1	0	0		7		0	0	1	0	0	0	1	0	0	0	1	0		1	1	2	2											1	0	0	0	0	0
1100	121.62.79.97	2015-11-12 12:24:36	2015-11-12 12:32:36	1	2	湖北省	十堰市	竹山县	1		0	1	0	竹山县人民医院	7		0	1	0	0	0	0	1	0	0	0	1	0		1	1	2	2								1857	无			0	0	0	0	0
1101	122.226.73.26	2015-11-12 17:54:28	2015-11-12 18:07:06	1	2	浙江省	温州市	鹿城区	1		1	0	0		7		0	0	1	0	0	0	1	0	0	0	1	0		2	1	2	2											1-4个	0	0	0	0	0
1102	60.3.106.48	2015-11-12 19:50:31	2015-11-12 20:03:52	1	2	河北省	唐山市	乐亭县	1		0	1	0	唐山市医院	7		0	0	0	1	0	0	1	0	0	0	0	0		2	3	2	2	0	1	0	0	0	0		2000	0	1200	1 至3�6�6�1�5	0	0	0	0	0
1103	101.226.69.109	2015-11-12 20:20:21	2015-11-12 20:24:23	1	6	山东省	枣庄市	滕州市	2		0	1	0		7		0	0	1	0	0	0	1	0	1	0	0	0		2	2	2	2											2	0	0	0	0	0
1104	119.100.60.19	2015-11-12 21:01:29	2015-11-12 21:10:42	1	2	湖北省	黄石市	阳新县	2		0	1	0	湖北阳新县妇幼保健院	7		0	0	1	0	0	0	1	0	0	0	0	0		1	2	3	2								6500	不足100例	3000多人次	1到3位	0	0	0	0	0
1105	122.226.73.26	2015-11-12 22:34:19	2015-11-12 22:42:25	1	4	浙江省	温州市	乐清市	1		1	0	0		5		0	1	0	0	0	0	1	0	0	0	0	0		1	1	3	2												1	1	0	0	0
1106	182.137.43.119	2015-11-12 22:47:58	2015-11-12 23:00:14	1	2	四川省	绵阳市	平武县	1		1	0	0	江油市人民医院	5		0	0	1	0	0	0	0	0	0	0	1	0		2	1	2	2								2170	7	1100	2～3	0	0	0	0	0
1107	60.222.142.86	2015-11-12 23:03:04	2015-11-12 23:16:33	1	2	山西省	运城市	临猗县	1		0	1	0	临猗县人民医院	2		0	0	1	0	0	0	0	0	0	0	1	0		2	3	3	2								2300	0	40％		0	0	0	0	0
1108	42.80.233.109	2015-11-12 23:29:53	2015-11-12 23:37:10	1	2	天津市	天津市	东丽区	1		1	0	0	武警后勤学院附属医院	7		0	0	1	0	0	0	1	0	0	0	0	0		2	1	3	3	0	1	0	0	0	0		2000	400	1000	2到3位	0	0	0	0	0
1109	180.120.211.160	2015-11-13 07:14:08	2015-11-13 07:21:04	1	4	江苏省	南通市	崇川区	2		1	0	0		7		0	0	1	0	1	0	1	0	0	1	1	0		1	1	1	2											3-4个	0	0	0	0	0
1110	123.122.139.21	2015-11-13 10:26:50	2015-11-13 10:32:09	1	2	北京市	北京市	朝阳区	2		1	0	0		7		0	0	1	0	0	0	0	0	1	0	0	0		3	1	2	2												0	0	0	0	0
1111	122.226.73.26	2015-11-13 16:07:25	2015-11-13 16:13:42	1	2	甘肃省	兰州市	红古区	1		1	0	0		7		0	0	1	0	0	0	0	0	1	0	0	0		2	3	3	3								300	30	130	1一2	0	0	0	0	0
1112	117.68.75.140	2015-11-13 16:22:28	2015-11-13 16:37:26	1	4	安徽省	六安市	金安区	2		0	1	0		5		0	0	1	0	1	0	0	0	0	1	1	0		3	1	3	3								6800	200	3000	4	0	1	0	0	0
1113	61.49.57.55	2015-11-13 21:07:26	2015-11-13 21:12:51	1	2	河北省	沧州市	泊头市	7		0	0	1		4		1	0	0	0	0	0	0	0	1	0	0	0		3	3	1	3												0	0	0	1	0
1114	59.172.100.220	2015-11-13 21:14:33	2015-11-13 21:23:24	1	5	湖北省	武汉市	�~口区	1		1	0	0	武汉市第一医院	5		0	0	1	0	0	0	0	0	0	1	1	0		2	2	2	2											1到2	0	0	0	0	0
1115	14.17.44.215	2015-11-13 21:22:49	2015-11-13 21:40:13	1	5	贵州省	遵义市	遵义县	2		0	1	0	遵义友好妇产医院	7		0	0	1	0	0	0	0	0	1	0	0	0		2	2	2	2								600	100	300	1	0	0	0	0	0
1116	119.114.14.0	2015-11-13 21:41:08	2015-11-13 21:46:11	1	5	辽宁省	鞍山市	立山区	1		1	0	0		7		0	0	1	0	0	0	1	0	0	0	0	0		1	1	1	1	0	1	0	0	0	0						0	1	0	0	0
1117	123.151.12.152	2015-11-13 22:14:01	2015-11-13 22:20:46	1	5	北京市	北京市	丰台区	1		1	0	0		5		0	0	1	0	0	0	1	0	0	1	0	0		2	2	2	2												0	0	0	0	0
1118	115.224.124.121	2015-11-13 22:32:16	2015-11-13 22:40:50	1	4	浙江省	绍兴市	越城区	2		1	0	0	绍兴市妇幼保健院	5		0	0	1	0	0	0	1	0	0	0	0	0		1	1	3	2								1万多	2450	2500		1	1	0	0	0
1119	183.61.51.190	2015-11-13 23:20:03	2015-11-13 23:29:46	1	5	广西壮族自治区	南宁市	青秀区	1		1	0	0		6	自行学习，网络、书籍、一切可能的学习得到的途径！	0	0	1	0	0	0	0	0	0	0	0	1	丁香园	3	2	2	2									300	1500	2～3	0	0	1	0	0
1120	120.82.234.134	2015-11-14 00:18:04	2015-11-14 00:23:41	1	4	广东省	佛山市	禅城区	1		1	0	0		7		0	0	1	0	1	0	0	0	0	1	0	0		2	2	3	2												0	0	0	0	0
1121	122.226.73.26	2015-11-14 00:43:21	2015-11-14 00:53:14	1	5	新疆维吾尔自治区	阿克苏地区	阿克苏市	2		0	0	1	阿克苏地区妇幼保健院	7		0	0	1	0	0	0	0	0	0	1	0	0		2	2	2	3											3	0	0	0	0	0
1122	122.226.73.26	2015-11-14 06:48:31	2015-11-14 06:59:18	1	5	河北省	沧州市	沧县	1		0	1	0		7		0	0	1	0	0	0	0	0	0	1	0	0		2	2	2	2												0	0	0	0	0
1123	122.226.73.26	2015-11-14 07:27:05	2015-11-14 07:31:23	1	2	浙江省	温州市	乐清市	1		1	0	0		5		0	0	1	0	0	0	1	0	0	0	0	0		2	1	2	2												0	0	0	0	0
1124	122.226.73.26	2015-11-14 07:29:25	2015-11-14 07:36:25	1	4	四川省	绵阳市	游仙区	1		0	1	0	游仙中医医院	7		0	0	1	0	0	0	1	0	0	0	0	0		3	1	2	2								2015年才开科				0	0	0	0	0
1125	101.226.125.18	2015-11-14 10:11:51	2015-11-14 10:34:57	1	5	山西省	吕梁市	孝义市	1		0	1	0	山西省孝义市中医院	7		0	1	0	0	0	0	1	0	0	0	0	0		3	3	2	2	0	0	0	0	0	1	应该没有问题	200例	无	700例		0	0	0	0	0
1126	61.49.57.60	2015-11-14 10:51:26	2015-11-14 10:57:05	1	4	河南省	郑州市	金水区	2		0	1	0	郑州美中商都妇产医院	5		0	0	1	0	0	0	1	0	1	1	0	0		2	1	3	1	0	1	0	0	0	0					一到两个	0	1	0	0	0
1127	101.226.125.15	2015-11-14 23:01:01	2015-11-14 23:12:18	1	2	河南省	平顶山市	宝丰县	2		0	0	1	宝丰县妇幼保健院	7		0	0	1	0	0	0	0	0	0	0	0	1	中国妇产科网	2	2	2	2												0	0	0	0	0
1128	61.49.57.55	2015-11-15 07:27:31	2015-11-15 07:36:13	1	2	辽宁省	沈阳市	皇姑区	2		0	1	0		7		0	0	1	0	0	0	0	0	0	0	0	1	刚刚知道	2	1	2	2											1位	0	0	0	0	0
1129	123.163.200.115	2015-11-15 07:49:38	2015-11-15 07:57:34	1	5	河南省	周口市	太康县	1		0	1	0	太康县中医院	5		0	0	1	0	0	0	0	0	0	0	1	0		3	1	2	2									0	2000		0	0	1	0	0
1130	114.218.77.183	2015-11-15 09:36:31	2015-11-15 09:47:05	1	6	江苏省	苏州市	常熟市	1		0	1	0	常熟市第一人民医院	7		0	0	1	0	0	0	0	0	0	1	1	0		2	1	2	2											1-2位	0	0	0	0	0
1131	202.120.79.109	2015-11-15 15:10:35	2015-11-15 15:22:06	1	2	上海市	上海市	黄浦区	2		1	0	0		7		0	0	1	0	0	0	0	0	1	1	1	0		2	1	3	2								15000				0	0	0	0	0
1132	111.161.52.27	2015-11-15 16:35:09	2015-11-15 16:43:04	1	4	河北省	沧州市	运河区	2		1	0	0	沧州市妇幼保健院	5		0	0	1	0	0	0	0	0	0	1	0	0		2	3	3	2												0	0	0	0	0
1133	123.151.42.48	2015-11-15 20:37:01	2015-11-15 20:42:36	1	2	内蒙古自治区	赤峰市	红山区	2		0	1	0	赤峰市妇幼保健院	7		0	0	1	0	0	0	0	0	1	0	0	0		2	1	3	1	0	1	0	0	0	0		2700		1300		0	0	0	0	0
1134	101.68.199.93	2015-11-15 21:49:09	2015-11-15 21:54:59	1	4	浙江省	嘉兴市	桐乡市	1		1	0	0		5		0	0	1	0	0	0	1	0	0	0	0	0		3	3	3	3								5120	很少	2100	1-3个	0	0	0	0	0
1135	27.128.48.2	2015-11-16 20:40:39	2015-11-16 20:46:29	1	2	河北省	廊坊市	大厂回族自治县	1		0	1	0	大厂县人民医院	7		0	1	0	0	0	0	0	0	0	1	0	0		2	1	2	2								500	100	1500		0	0	0	0	0
1136	122.226.73.26	2015-11-16 23:45:30	2015-11-16 23:55:59	1	5	重庆市	重庆市	涪陵区	1		0	1	0	重庆市涪陵区中医院	5		0	0	1	0	0	0	0	0	0	0	1	0		2	3	2	2	0	0	0	0	0	1	对胎儿没有明确的影响	600	0	240		0	0	0	0	0
1137	219.133.40.15	2015-11-17 06:54:43	2015-11-17 07:03:53	1	5	湖南省	怀化市	鹤城区	1		1	0	0		7		0	0	1	0	0	0	1	0	1	0	1	0		2	1	2	2												0	0	0	0	0
1138	122.226.73.26	2015-11-17 07:37:59	2015-11-17 07:45:32	1	5	山东省	临沂市	兰山区	1		0	0	1	临沂兰山区朱保镇卫生院	6	在基层麻醉网	0	1	0	0	0	0	1	0	0	0	1	1	基层麻醉网	2	1	2	2								2000				0	0	0	0	1
1139	14.17.44.214	2015-11-17 15:09:48	2015-11-17 15:17:17	1	2	贵州省	安顺市	西秀区	1		1	0	0		7		0	0	1	0	0	0	0	0	0	0	1	0		3	3	2	2												0	0	0	0	0
1140	42.243.43.203	2015-11-18 01:04:35	2015-11-18 01:18:53	1	6	云南省	昆明市	五华区	6	中外合资妇产专科三级医院	1	0	0	昆明中英安琪儿妇产医院	7		0	0	1	0	0	0	1	0	0	0	0	0		2	1	1	2								800多		250左右	一位	0	0	0	0	0
1141	122.226.73.26	2015-11-18 05:37:25	2015-11-18 05:48:48	1	4	江苏省	南通市	如皋市	1		0	1	0		5		0	0	1	0	0	0	1	1	1	1	1	0		2	1	2	2												0	0	0	0	0
1142	122.226.73.26	2015-11-18 07:28:30	2015-11-18 07:33:48	1	5	陕西省	渭南市	临渭区	1		1	0	0		6	西北妇女儿童医院	0	0	1	0	0	0	1	0	0	1	1	0		3	2	1	2											2到3个	0	0	0	0	0
1143	122.226.73.26	2015-11-18 08:25:34	2015-11-18 08:34:12	1	5	湖北省	黄冈市	武穴市	1		0	1	0	武穴市第一人民医院	5		0	0	1	0	0	0	0	0	0	0	1	0		2	2	2	2												0	0	0	0	0
1144	183.195.232.24	2015-11-18 10:34:22	2015-11-18 10:45:52	1	4	河南省	郑州市	金水区	7		0	1	0		5		0	1	0	0	0	0	0	0	0	1	0	0		2	1	3	3	0	1	0	0	0	0		2000左右	500左右	1000左右	1个或2个	0	0	0	0	0
1145	117.175.88.49	2015-11-18 15:45:58	2015-11-18 15:53:52	1	2	四川省	绵阳市	涪城区	1		0	1	0	绵阳市第三人民医院高新分院	5		0	1	0	0	0	0	0	0	1	0	0	0		3	1	2	2								300	0	44.53		0	0	0	0	1
1146	223.104.20.132	2015-11-19 11:34:15	2015-11-19 11:44:31	1	5	湖北省	恩施土家族苗族自治州	建始县	1		1	0	0	建始县中医院	5		0	0	1	0	0	0	0	0	1	0	0	0		3	3	1	2	0	1	0	0	0	0					看病人多少	0	1	0	0	0
1147	123.151.42.57	2015-11-19 16:31:11	2015-11-19 16:36:30	1	4	北京市	北京市	海淀区	2		0	1	0		5		0	0	1	0	0	0	0	0	0	1	0	0		2	2	1	2											1到2	0	0	0	0	0
1148	122.228.247.3	2015-11-19 16:31:13	2015-11-19 16:37:40	1	2	山东省	济南市	历城区	1		0	1	0		7		0	0	0	1	0	0	0	0	0	1	0	0		2	1	3	2												0	0	0	0	0
1149	111.30.137.187	2015-11-19 16:32:55	2015-11-19 16:37:43	1	2	陕西省	西安市	未央区	1		1	0	0	陕西省第二人民医院	7		0	0	0	1	0	0	1	0	0	0	0	0		2	1	1	3												0	0	0	0	0
1150	112.17.239.231	2015-11-19 16:33:07	2015-11-19 16:37:57	1	2	浙江省	绍兴市	嵊州市	1		1	0	0		7		1	0	0	0	0	0	0	0	0	0	0	1	不知道	2	1	2	2												0	0	0	0	0
1151	218.16.58.4	2015-11-19 16:37:55	2015-11-19 16:42:47	1	2	广东省	东莞市	市辖区	7		0	0	1		7		0	0	1	0	0	0	0	0	1	0	0	0		2	1	2	2											2017-01-03	0	0	0	0	0
1152	106.37.17.145	2015-11-19 16:39:16	2015-11-19 16:43:57	1	2	北京市	北京市	东城区	1		1	0	0	首都医科大学附属北京同仁医院	7		0	0	1	0	0	0	1	1	1	0	0	0		2	2	2	2								2000	30	0.4	3	0	0	0	0	0
1153	117.136.40.162	2015-11-19 16:42:46	2015-11-19 16:47:03	1	2	广东省	广州市	天河区	2		1	0	0		2		0	0	1	0	0	0	0	0	0	1	1	0		1	2	2	3												0	0	0	0	0
1154	14.17.37.72	2015-11-19 16:40:17	2015-11-19 16:49:01	1	2	广东省	深圳市	宝安区	1		0	1	0	深圳市宝安区中心医院	5		0	0	1	0	0	0	0	0	0	0	1	0		3	1	3	2								2789	33	873	2017-02-03	0	0	0	0	0
1155	140.207.54.187	2015-11-19 16:36:19	2015-11-19 16:49:06	1	6	安徽省	合肥市	蜀山区	2		1	0	0	安徽省妇幼保健院	7		0	0	1	0	0	0	0	0	0	1	0	0		2	2	2	2												0	0	0	0	0
1156	123.151.42.57	2015-11-19 16:41:36	2015-11-19 16:49:33	1	2	辽宁省	大连市	普兰店市	1		0	1	0		7		0	0	1	0	0	0	1	0	0	0	0	0		2	2	3	2												0	0	0	0	0
1157	140.207.55.79	2015-11-19 16:48:28	2015-11-19 16:53:54	1	4	上海市	上海市	闸北区	1		1	0	0		7		0	0	1	0	0	0	1	0	0	0	0	0		3	1	2	2												0	0	0	0	0
1158	117.136.93.146	2015-11-19 16:41:21	2015-11-19 16:58:29	1	2	山东省	枣庄市	薛城区	1		1	0	0	枣矿集团中心医院	5		0	0	1	0	0	0	0	0	0	1	0	0		1	2	3	3	0	1	0	0	0	0		1千多	很少	4百多	2，3个	0	0	0	0	1
1159	121.21.90.91	2015-11-19 16:53:20	2015-11-19 16:59:43	1	2	河北省	唐山市	路北区	2		0	1	0	唐山同仁不孕不育医院	5		0	0	1	0	0	0	1	0	0	0	0	0		2	1	2	2												0	0	0	0	0
1160	117.135.170.67	2015-11-19 16:49:33	2015-11-19 17:01:34	1	2	浙江省	杭州市	上城区	2		1	0	0	杭州市妇产科医院	5		0	0	1	0	0	0	0	0	0	1	0	0		1	1	2	2												0	0	0	0	0
1161	221.219.187.189	2015-11-19 17:02:53	2015-11-19 17:07:37	1	4	北京市	北京市	丰台区	1		1	0	0		5		0	0	1	0	0	0	1	0	0	0	0	0		3	3	3	3	0	1	0	1	0	0					2到4甚至更多#	1	0	0	1	0
1162	111.30.132.176	2015-11-19 17:09:20	2015-11-19 17:17:18	1	2	河北省	衡水市	故城县	1		1	0	0		7		0	0	0	1	0	0	0	0	0	1	0	0		3	3	3	1	0	1	0	0	0	0				308		1	1	0	0	0
1163	112.26.238.59	2015-11-19 16:52:19	2015-11-19 17:19:28	1	2	安徽省	黄山市	黄山区	1		0	1	0	黄山区人民医院	7		0	0	1	0	0	0	1	0	0	0	0	0		2	2	2	2								600例左右	50例左右			0	0	0	0	1
1164	14.17.37.146	2015-11-19 17:39:17	2015-11-19 17:45:25	1	2	广东省	广州市	增城市	1		0	0	1		7		0	0	1	0	0	0	0	0	0	1	1	0		2	2	3	1	0	1	0	0	0	0						0	0	0	0	0
1165	60.174.112.58	2015-11-19 18:01:06	2015-11-19 18:04:29	1	2	安徽省	亳州市	蒙城县	1		0	1	0		7		0	0	1	0	0	0	1	0	0	0	0	0		2	2	3	3												0	0	0	1	0
1166	106.91.176.181	2015-11-19 18:40:43	2015-11-19 18:49:16	1	4	重庆市	重庆市	沙坪坝区	1		1	0	0		7		0	1	0	0	0	0	0	0	0	0	1	0		2	3	3	2								6000-7000	2000	3000		0	0	0	0	0
1167	140.207.55.80	2015-11-19 19:00:42	2015-11-19 19:06:32	1	5	安徽省	黄山市	黄山区	1		0	1	0		5		0	0	1	0	0	0	0	0	1	0	0	0		2	3	2	2												0	0	0	0	1
1168	114.103.102.41	2015-11-19 19:15:12	2015-11-19 19:20:42	1	4	安徽省	黄山市	黄山区	1		0	1	0		7		0	0	1	0	0	0	0	0	1	1	0	0		2	2	3	3												0	0	0	0	0
1169	117.136.75.182	2015-11-19 19:33:13	2015-11-19 19:40:15	1	2	福建省	福州市	鼓楼区	1		1	0	0		7		0	0	1	0	0	0	0	0	1	0	0	0		2	1	3	2								3000	无	1200		0	0	0	0	0
1170	111.161.52.230	2015-11-19 20:27:49	2015-11-19 20:37:42	1	2	黑龙江省	哈尔滨市	道外区	1		1	0	0	哈市第二医院	7		0	0	0	1	0	0	0	0	0	0	0	1	课本上	1	1	2	3											产少	0	0	0	0	0
1171	111.161.62.191	2015-11-19 20:43:01	2015-11-19 20:46:56	1	6	内蒙古自治区	赤峰市	红山区	2		0	1	0		5		0	0	1	0	0	0	0	0	0	1	0	0		2	1	3	3	0	1	0	0	0	0						0	0	0	0	0
1172	14.17.37.144	2015-11-19 20:50:34	2015-11-19 20:57:26	1	3	广东省	广州市	白云区	7		0	1	0	广州新市医院	7		0	0	1	0	0	0	0	0	0	1	0	0		1	1	2	1	0	1	0	0	0	0		3200	132	1200		0	1	0	0	0
1173	111.3.54.167	2015-11-19 21:09:33	2015-11-19 21:13:54	1	4	浙江省	嘉兴市	海盐县	2		0	1	0	海盐县妇幼保健院	7		0	0	1	0	0	1	1	1	1	0	1	0		1	2	2	2								1200	800	400	2	0	0	0	0	0
1174	115.227.171.90	2015-11-19 21:10:02	2015-11-19 21:15:00	1	4	浙江省	嘉兴市	海盐县	2		0	0	1	ha#	7		0	1	0	0	0	0	0	0	0	1	0	0		2	2	2	2											2	0	0	1	0	0
1175	182.131.10.30	2015-11-19 21:12:38	2015-11-19 21:25:00	1	2	云南省	楚雄彝族自治州	楚雄市	1		1	0	0	楚雄州人民医院	7		0	0	1	0	0	0	0	0	0	0	0	1	我科开展过	3	3	3	3								3851			不确定	0	0	0	0	0
1176	117.136.45.146	2015-11-19 21:26:12	2015-11-19 21:31:25	1	2	江苏省	南京市	鼓楼区	1		1	0	0	中大医院	3		0	1	0	0	0	0	0	0	1	1	1	0		1	2	3	1	1	0	0	0	0	0		2000			3	0	0	0	0	0
1177	61.138.84.7	2015-11-19 21:22:51	2015-11-19 21:31:26	1	2	内蒙古自治区	鄂尔多斯市	东胜区	1		0	1	0	内蒙古鄂尔多斯东胜区人民医院	5		0	0	1	0	0	0	0	0	0	0	1	0		2	2	2	2								2300	1200	920	2017-03-04	0	0	0	0	0
1178	117.136.45.140	2015-11-19 21:50:56	2015-11-19 21:56:56	1	2	江苏省	南京市	江宁区	1		0	1	0	南京市江宁中医院	7		0	0	1	0	0	0	1	0	1	0	0	0		2	2	3	2								3000多	1850	1200	2	0	0	0	0	0
1179	111.30.137.185	2015-11-19 21:52:16	2015-11-19 22:01:28	1	2	河北省	邢台市	宁晋县	1		0	1	0		5		0	0	1	0	0	0	0	0	0	1	1	0		1	1	3	2												0	0	0	0	0
1180	117.136.60.244	2015-11-19 21:54:46	2015-11-19 22:03:35	1	6	江西省	景德镇市	乐平市	7		0	0	1	乐平大连医院	7		0	1	0	0	0	0	0	0	0	1	1	0		1	2	3	2												0	0	0	0	0
1181	111.22.142.184	2015-11-19 21:40:26	2015-11-19 22:08:51	1	5	湖南省	娄底市	新化县	7		0	0	1	新化县兴兴医院	5		0	0	1	0	0	1	0	0	0	1	0	1	书上	1	2	3	2								2000	没有	950		0	0	0	0	0
1182	106.37.236.184	2015-11-19 22:07:33	2015-11-19 22:20:36	1	4	江苏省	南京市	江宁区	1		1	0	0		7		0	0	1	0	0	0	0	0	0	0	0	1	微信医学界妇产科	3	3	2	3								接近2000	不清楚		不超过3名	0	0	0	0	0
1183	202.100.173.14	2015-11-19 22:39:18	2015-11-19 22:53:29	1	2	新疆维吾尔自治区	乌鲁木齐市	天山区	2		0	0	1		7		0	1	0	0	0	0	0	0	0	1	0	0		2	2	2	2											1-2个	0	0	0	0	0
1184	114.103.103.253	2015-11-19 23:04:40	2015-11-19 23:21:06	1	4	安徽省	黄山市	黄山区	1		0	1	0	黄山人民医院	7		0	0	1	0	0	0	0	0	0	1	0	1	我们医院开展过	2	2	1	1	0	1	0	1	0	0		200左右	大概50一60左右	400左右	每天只有一位助产士上班	1	0	0	0	0
1185	183.60.52.5	2015-11-19 23:03:22	2015-11-19 23:22:20	1	2	广东省	深圳市	龙岗区	7		0	0	1		7		0	0	1	0	0	0	0	0	0	1	1	0		1	3	2	2								3500左右	800左右	1000左右	2	0	0	0	0	0
1186	115.203.251.16	2015-11-19 23:26:27	2015-11-19 23:33:12	1	5	浙江省	台州市	路桥区	1		1	0	0	台州恩泽医疗中心（集体）恩泽医院	5		0	0	1	0	0	0	0	0	0	0	0	1	参与过	2	2	2	2												0	0	0	0	0
1187	112.17.245.172	2015-11-20 00:03:58	2015-11-20 00:09:36	1	5	浙江省	宁波市	宁海县	2		1	0	0	宁海县妇幼保健院	5		0	0	1	0	0	0	0	0	1	0	1	0		2	1	2	2												0	0	0	0	0
1188	123.126.118.139	2015-11-20 00:04:15	2015-11-20 00:12:39	1	2	山东省	济南市	市中区	2		1	0	0	济南市妇幼保健院	7		0	0	1	0	0	0	1	0	0	0	0	0		1	1	3	1								16800	＜50	8000	2017-03-04	0	0	0	0	0
1189	61.49.57.61	2015-11-20 06:29:43	2015-11-20 06:40:39	1	2	河北省	邢台市	广宗县	1		0	1	0		7		0	0	1	0	0	0	1	0	0	0	0	0		3	3	3	3								4000---5000左右吧	小于10人	40%左右吧		0	0	0	0	0
1190	222.246.236.158	2015-11-20 07:25:57	2015-11-20 07:36:32	1	2	湖南省	郴州市	北湖区	1		0	1	0		5		0	0	1	0	0	0	0	0	0	0	1	0		2	3	3	2								3600	500左右	1200左右	一对一导乐	0	0	0	0	0
1191	221.202.205.198	2015-11-20 08:59:14	2015-11-20 09:05:29	1	5	吉林省	长春市	宽城区	1		1	0	0		7		0	0	1	0	0	0	1	0	0	0	0	0		2	2	3	2												0	0	0	0	0
1192	175.174.65.79	2015-11-20 10:39:17	2015-11-20 10:46:34	1	2	辽宁省	葫芦岛市	龙港区	1		0	1	0		7		0	1	0	1	0	0	1	0	0	0	0	0		3	3	2	1	0	0	0	0	1	0						0	0	0	1	0
1193	122.227.109.118	2015-11-20 11:37:16	2015-11-20 11:50:35	1	2	浙江省	衢州市	常山县	1		0	1	0	常山县人民医院	6	通过网络学习	0	0	1	0	0	0	1	0	0	0	1	0		2	2	2	2								2800	200	剖宫产率40.6%		0	0	0	0	0
1194	183.195.233.90	2015-11-20 13:15:22	2015-11-20 13:23:23	1	2	河南省	许昌市	鄢陵县	2		0	0	1		5		0	1	0	0	0	0	0	0	0	0	1	0		2	1	2	3								2000#2000多		900左右		0	0	0	0	0
1195	111.30.132.208	2015-11-20 15:29:37	2015-11-20 15:37:05	1	2	陕西省	商洛市	镇安县	2		0	1	0	陕西省镇安县妇幼保健院	7		0	0	1	0	0	0	1	0	0	0	0	0		2	2	2	2								2865人	0	667人	2017-02-03	0	1	0	0	0
1196	112.17.245.76	2015-11-20 15:29:57	2015-11-20 15:57:08	1	5	浙江省	嘉兴市	海盐县	2		0	1	0	海盐县妇幼保健院	5		0	0	1	0	0	0	0	0	0	1	0	0		2	2	2	2	1	1	0	0	0	0		2000	500	1100	1-2#	0	0	0	0	0
1197	163.177.69.59	2015-11-20 16:26:06	2015-11-20 16:35:25	1	2	福建省	漳州市	芗城区	1		1	0	0	正兴医院	5		0	0	1	0	0	0	0	0	1	1	0	0		2	3	2	2								1800	没开展，2015年开始	0.38		0	0	0	0	0
1198	163.177.69.59	2015-11-20 19:37:14	2015-11-20 19:50:13	1	4	广东省	深圳市	罗湖区	2		0	1	0		5		0	0	1	0	0	0	0	0	0	1	0	0		2	3	1	2	0	1	0	0	0	0						0	1	0	0	0
1199	111.30.132.212	2015-11-20 19:44:43	2015-11-20 19:52:24	1	2	吉林省	长春市	宽城区	1		1	0	0		7		0	0	1	0	0	0	0	0	1	0	0	0		3	3	3	1	0	1	0	0	0	0						0	0	0	1	0
1200	163.177.69.59	2015-11-20 19:44:55	2015-11-20 19:55:37	1	2	福建省	泉州市	南安市	1		0	1	0	泉州光前医院	7		0	0	1	0	0	0	1	0	1	0	0	0		1	1	1	3								2274	0	670	5到10	0	0	0	0	0
1201	163.177.69.106	2015-11-20 21:11:09	2015-11-20 21:28:15	1	2	湖南省	岳阳市	岳阳楼区	1		1	0	0	湖南岳阳市一人民医院	7		0	0	1	0	0	0	1	0	0	1	0	0		2	1	2	2								2200	0	大约1000例左右	一对一陪伴	0	0	0	0	0
1202	114.104.187.19	2015-11-20 22:16:02	2015-11-20 22:23:25	1	2	安徽省	黄山市	黄山区	1		0	1	0		7		0	0	1	0	0	0	0	0	0	1	0	0		2	3	2	3								457	30-40	175	5	0	0	0	0	0
1203	111.30.132.194	2015-11-20 22:11:05	2015-11-20 23:04:14	1	2	广东省	深圳市	宝安区	7		0	1	0	深圳同仁妇科医院	7		0	1	0	0	0	0	0	0	0	1	0	0		2	2	1	2												0	0	1	0	0
1204	117.185.27.103	2015-11-21 07:33:08	2015-11-21 07:41:36	1	2	河南省	安阳市	林州市	2		0	0	1		7		0	0	0	1	0	0	0	0	0	1	0	0		2	1	1	2												0	0	0	0	0
1205	61.158.152.9	2015-11-21 09:45:12	2015-11-21 10:03:28	1	2	河南省	洛阳市	偃师市	1		0	1	0	河南省偃师市人民医院	7		0	0	1	0	0	0	0	0	1	0	0	0		2	3	2	2								5120	1680	1723		0	0	0	0	0
1206	117.136.45.145	2015-11-21 10:15:52	2015-11-21 10:18:44	1	2	江苏省	南京市	栖霞区	1		1	0	0		7		0	0	1	0	0	0	0	0	1	1	0	0		2	1	3	3												0	0	0	0	0
1207	183.195.232.17	2015-11-21 11:08:06	2015-11-21 11:15:18	1	2	山东省	济南市	市中区	2		0	0	1	济南圣玛利亚妇产医院	7		0	0	0	1	0	0	1	0	0	0	0	0		1	1	3	2											两位助产士管理一位产妇	0	0	0	0	0
1208	163.177.82.13	2015-11-21 15:37:21	2015-11-21 16:10:04	1	4	海南省	省直辖县级行政单位	定安县	1		0	1	0	定定县人民医院	7		0	0	1	0	0	0	1	0	0	0	0	0		1	1	2	3	0	1	0	0	0	0		两千多	以前我在海口现代妇女儿童医院工作时观察过几例	每年约五百例左右	三	0	0	0	0	0
1209	223.85.132.24	2015-11-21 16:39:11	2015-11-21 16:49:48	1	1	浙江省	宁波市	奉化市	2		0	1	0		5		0	1	0	0	0	0	0	0	0	0	1	0		3	2	2	2								1800	200	680	1	0	0	0	0	0
1210	163.177.69.106	2015-11-21 22:07:52	2015-11-21 22:14:59	1	4	湖北省	荆州市	荆州区	1		1	0	0		5		0	0	1	0	0	0	0	0	1	1	1	0		1	1	3	2	0	0	0	1	0	0						0	0	0	0	0
1211	101.226.68.141	2015-11-22 11:17:36	2015-11-22 11:24:03	1	2	江苏省	扬州市	江都市	1		0	1	0		5		0	0	1	0	0	0	0	0	1	0	0	0		1	1	3	3	0	1	0	1	0	0						0	0	0	0	0
1212	112.17.238.3	2015-11-22 15:02:54	2015-11-22 15:09:02	1	2	浙江省	金华市	婺城区	1		1	0	0		5		0	1	0	0	0	0	0	0	1	0	0	0		1	1	3	2								6000		1800		0	0	0	0	0
1213	123.126.118.139	2015-11-22 20:16:50	2015-11-22 20:29:38	1	2	福建省	莆田市	涵江区	1		0	1	0	莆田平民医院	7		0	0	0	1	0	0	0	0	0	0	1	0		2	1	2	3	0	1	0	0	0	0						0	0	0	1	0
1214	182.131.10.29	2015-11-23 05:52:31	2015-11-23 05:59:41	1	5	新疆维吾尔自治区	阿勒泰地区	阿勒泰市	1		1	0	0		7		0	0	1	0	0	0	1	0	0	0	0	0		2	2	2	2										1500	3	0	0	1	0	0
1215	111.30.132.194	2015-11-23 05:59:58	2015-11-23 06:09:47	1	4	江苏省	南通市	启东市	1		1	0	0		7		0	1	0	0	0	0	1	0	0	0	0	0		2	2	3	3												0	0	0	1	0
1216	118.72.87.141	2015-11-23 05:50:05	2015-11-23 06:42:33	1	4	山西省	大同市	城区	2		1	0	0	山西省大同市第一人民医院	5		0	0	1	0	0	0	1	0	0	0	0	0		2	2	2	2								12800	100	5600	2一3	0	0	0	0	0
1217	59.172.35.228	2015-11-23 07:13:49	2015-11-23 07:22:36	1	2	湖北省	武汉市	�~口区	1		1	0	0	武汉市第一医院	7		0	0	1	0	0	0	1	0	0	1	1	0		2	3	2	2								1600左右	不到20人	800左右	1-4个	0	0	0	0	0
1218	111.30.132.158	2015-11-23 07:27:51	2015-11-23 07:35:51	1	2	河北省	石家庄市	新华区	1		1	0	0	河北医科大学第二个医院	6	麻醉专业相关会议	0	0	1	0	0	0	0	0	0	0	0	1	专业杂志	2	1	3	3								2500左右	40左右	1600左右	不固定	0	0	0	0	0
1219	140.207.54.180	2015-11-23 10:33:16	2015-11-23 10:44:54	1	2	安徽省	滁州市	天长市	7		0	1	0	安徽省天长天康医院	7		0	0	1	0	0	0	0	0	1	0	0	0		2	2	1	1	0	1	0	0	0	0		1500	20	800		0	0	0	0	0
1220	14.17.44.214	2015-11-23 10:33:57	2015-11-23 10:45:55	1	2	安徽省	滁州市	天长市	7		0	1	0	安徽省天长市天康医院	5		0	0	1	0	0	0	1	0	0	0	0	1	后来听同事也提过	2	3	2	2								1512	20	700		0	0	0	0	0
1221	123.151.64.143	2015-11-23 10:37:11	2015-11-23 10:50:16	1	5	福建省	福州市	仓山区	1		1	0	0	福建省立金山医院	7		0	0	1	0	0	0	0	0	0	1	1	0		1	1	3	2												0	0	0	0	0
1222	202.107.218.34	2015-11-23 14:51:29	2015-11-23 14:55:00	1	5	浙江省	温州市	瓯海区	1		1	0	0		7		0	0	1	0	0	0	0	0	0	1	1	0		2	2	1	2												0	0	0	0	0
1223	223.12.144.94	2015-11-23 20:56:49	2015-11-23 21:08:27	1	2	山西省	太原市	迎泽区	1		0	1	0	太原市第八人民医院	7		0	0	1	0	0	0	0	0	0	1	0	0		2	2	3	3												0	0	0	0	0
1224	117.136.45.137	2015-11-24 00:23:07	2015-11-24 00:26:04	1	4	江苏省	南京市	鼓楼区	1		1	0	0		7		0	0	1	0	0	0	1	0	0	1	0	0		2	1	2	2											6	0	0	0	0	0
1225	183.9.198.58	2015-11-24 01:58:08	2015-11-24 02:11:19	1	5	广东省	揭阳市	揭西县	1		0	1	0	人民医院	5		0	0	1	0	0	0	1	0	0	0	0	0		3	2	1	2								三千多例	几乎无	一千二左右		0	0	0	0	0
1226	112.97.60.46	2015-11-24 04:44:12	2015-11-24 05:01:29	1	4	广东省	东莞市	市辖区	1		1	0	0		5		0	0	1	0	0	0	1	0	0	0	0	0		2	3	2	2								14280	0	39.8％	原则上采取一对一	0	0	0	0	0
1227	120.3.104.5	2015-11-24 07:15:49	2015-11-24 07:21:36	1	2	河北省	保定市	定州市	1		0	1	0	定州市人民医院	7		0	0	1	0	0	0	0	0	0	0	1	0		2	1	2	2								5906	几乎没有	2400左右吧		0	0	0	0	0
1228	221.233.198.182	2015-11-24 09:46:44	2015-11-24 09:54:54	1	2	湖北省	孝感市	安陆市	1		1	0	0	湖北省汉川市人民医院	7		0	0	1	0	0	0	0	0	1	0	0	0		1	2	3	2								3884	0	1952	2～3	0	0	0	0	0
1229	111.30.137.184	2015-11-24 12:14:52	2015-11-24 12:23:54	1	2	广西壮族自治区	南宁市	横县	6	乡镇中心卫生院	0	0	1	横县百合镇中心卫生院	7		0	0	0	1	0	0	0	0	0	0	1	0		1	1	3	3	0	1	0	0	0	0		七八百左右	无	无	五个	0	0	0	1	0
1230	101.226.61.190	2015-11-24 21:05:17	2015-11-24 21:16:46	1	2	浙江省	嘉兴市	桐乡市	1		1	0	0		7		0	1	0	0	0	0	0	0	1	0	0	0		3	2	3	2												0	0	0	0	1
1231	101.226.102.237	2015-11-24 00:26:25	2015-11-24 00:39:18	1	5	广东省	东莞市	市辖区	1		0	0	1		7		0	0	1	0	0	0	0	0	0	1	1	0		3	2	3	2												0	0	0	0	0
1232	101.226.69.109	2015-11-25 07:28:36	2015-11-25 07:37:09	1	2	山东省	临沂市	郯城县	2		0	0	1	郯城北城医院	7		0	0	1	0	0	0	0	0	0	1	0	0		2	2	2	2												0	0	0	0	0
1233	223.85.132.24	2015-11-25 08:03:29	2015-11-25 08:10:13	1	2	四川省	南充市	仪陇县	1		1	0	0	四川省仪陇县人民医院	5		0	0	1	0	1	0	1	0	0	0	1	0		2	2	2	2								1200+	400+	480+	2017-02-05	0	0	0	0	0
1234	39.181.128.6	2015-11-25 14:55:49	2015-11-25 15:04:06	1	6	浙江省	台州市	椒江区	1		1	0	0		7		0	1	0	0	0	0	1	0	1	0	1	0		1	2	3	2	0	1	0	0	0	0						0	0	0	0	0
1235	183.63.206.116	2015-11-25 14:55:02	2015-11-25 15:04:53	1	2	广东省	东莞市	市辖区	7		0	1	0	东莞市樟木头镇石新医院	5		0	0	1	0	0	0	0	0	0	0	1	0		2	1	2	2								2002	747	485	2	0	0	0	0	0
1236	58.216.179.211	2015-11-25 15:02:08	2015-11-25 15:07:21	1	2	江苏省	常州市	武进区	1		1	0	0	常州市第二人民医院阳湖院区	5		0	0	1	0	0	0	1	0	0	0	0	0		2	2	2	2	0	1	0	0	0	0		三千多	很少	一千多大约	一般一对一	0	0	0	0	0
1237	49.71.166.10	2015-11-25 15:09:42	2015-11-25 15:23:32	1	2	江苏省	泰州市	海陵区	7		0	1	0		4		0	1	0	0	0	0	1	0	0	1	1	0		2	1	2	2								4000		2000	2017-01-03	0	0	0	0	0
1238	223.104.4.44	2015-11-25 15:15:03	2015-11-25 15:24:23	1	2	江苏省	南京市	建邺区	1		1	0	0	南京明基医院	7		0	0	1	0	0	0	0	0	1	0	0	0		2	1	2	2								4317		1834	3	0	0	0	0	0
1239	113.108.11.52	2015-11-25 15:41:24	2015-11-25 15:50:11	1	2	江西省	九江市	浔阳区	2		1	0	0		5		0	0	1	0	0	0	0	0	0	1	0	0		2	3	3	2												0	0	0	0	0
1240	111.30.132.208	2015-11-25 15:46:42	2015-11-25 15:52:08	1	2	陕西省	宝鸡市	岐山县	1		0	1	0	宝鸡市第五人民医院#	7		0	0	0	1	0	0	1	0	0	0	0	0		3	2	2	2												0	0	0	0	0
1241	111.30.137.184	2015-11-25 15:26:51	2015-11-25 16:13:58	1	2	河南省	驻马店市	平舆县	1		0	1	0	平舆县人民医院	7		0	0	1	0	0	0	0	1	1	1	0	0		2	2	2	2	0	0	0	0	1	0		3800人	0	1000左右	不固定	0	0	0	1	0
1242	101.226.125.116	2015-11-25 16:00:31	2015-11-25 16:15:36	1	2	湖北省	武汉市	新洲区	1		0	1	0		7		0	0	0	1	0	0	1	0	0	0	0	0		2	1	2	2								1800	1	900多		0	0	0	0	1
1243	113.91.105.53	2015-11-25 16:29:16	2015-11-25 16:36:42	1	5	广东省	深圳市	罗湖区	2		0	1	0		5		0	0	1	0	0	0	0	0	0	1	1	0		2	1	3	2											2，3个	0	0	0	0	0
1244	111.63.135.12	2015-11-25 16:27:09	2015-11-25 16:53:00	1	2	河北省	石家庄市	晋州市	1		0	1	0		7		0	0	1	0	0	0	1	0	0	0	0	0		3	1	3	3								1000	0	约400		0	0	0	1	0
1245	59.172.174.136	2015-11-25 16:49:09	2015-11-25 16:54:00	1	2	湖北省	武汉市	江岸区	1		1	0	0		7		0	0	1	0	0	0	0	0	0	0	1	0		2	2	3	2												0	0	0	1	0
1246	117.136.70.228	2015-11-25 16:58:45	2015-11-25 17:06:27	1	2	四川省	德阳市	什邡市	7		0	1	0	什邡市第二医院	7		0	0	1	0	0	0	0	0	1	0	0	0		2	3	2	2								380	15	190	2017-01-02	0	0	0	0	1
1247	103.244.252.66	2015-11-25 17:34:21	2015-11-25 17:39:50	1	4	江苏省	南通市	崇川区	2		1	0	0		3		0	0	1	0	0	0	1	0	0	0	0	0		3	1	3	2											6	0	0	0	0	0
1248	101.226.125.115	2015-11-25 18:09:07	2015-11-25 18:14:52	1	2	江苏省	南通市	如东县	1		0	1	0		7		0	0	1	0	1	1	0	1	1	1	0	0		2	2	2	2												0	0	0	0	0
1249	14.17.44.214	2015-11-25 19:09:51	2015-11-25 19:14:09	1	2	湖南省	湘西土家族苗族自治州	吉首市	1		0	1	0	吉首市人民医院#	7		0	0	0	1	0	0	1	0	0	0	0	0		1	3	3	2								1300	0	600	1	0	0	0	0	1
1250	180.106.208.105	2015-11-25 19:17:25	2015-11-25 19:22:18	1	2	江苏省	苏州市	太仓市	1		0	1	0		7		0	0	1	0	0	0	0	1	0	0	0	0		2	2	2	2												0	0	0	0	0
1251	101.226.69.109	2015-11-25 19:14:39	2015-11-25 19:28:39	1	5	河北省	石家庄市	长安区	2		1	0	0		1		0	0	1	0	0	0	0	0	0	0	1	0		2	1	2	2												0	0	0	0	0
1252	14.17.44.217	2015-11-25 19:35:32	2015-11-25 19:46:37	1	2	湖南省	衡阳市	蒸湘区	1		1	0	0	衡阳市中心医院	2		0	0	1	0	0	0	0	0	0	0	1	0		3	3	2	2	0	0	0	0	0	1	没有	2568	700	1968	跳过	0	0	0	0	0
1253	114.239.149.218	2015-11-25 19:49:19	2015-11-25 19:56:16	1	2	江苏省	宿迁市	泗阳县	7		0	1	0		7		0	0	1	0	0	0	0	0	0	1	1	0		2	1	2	2												0	0	0	0	0
1254	14.17.44.216	2015-11-25 20:21:53	2015-11-25 20:27:45	1	2	湖北省	宜昌市	宜都市	2		0	1	0	宜都市妇幼保健院	5		0	0	1	0	0	0	0	0	1	0	0	0		2	2	2	2								1997	506	1050		0	0	0	0	0
1255	183.60.52.5	2015-11-25 20:35:29	2015-11-25 20:45:03	1	2	江西省	九江市	永修县	1		0	1	0		5		0	0	1	0	0	0	0	0	0	0	1	0		3	3	1	2												0	0	0	1	0
1256	111.30.132.205	2015-11-25 20:50:22	2015-11-25 20:57:02	1	2	河北省	邢台市	清河县	1		0	1	0	河北省清河县中心医院	7		0	0	1	0	0	0	0	0	0	1	0	0		2	1	2	2												0	0	0	0	0
1257	125.39.57.36	2015-11-25 21:03:42	2015-11-25 21:12:04	1	2	河北省	保定市	高阳县	1		0	1	0	高阳县医院	7		0	0	1	0	0	0	1	0	0	0	0	0		2	2	3	2											5	0	0	0	0	0
1258	182.84.109.132	2015-11-25 21:07:36	2015-11-25 21:12:40	1	2	江西省	上饶市	弋阳县	1		0	1	0		7		0	0	1	0	0	0	1	0	0	1	1	0		2	2	2	2	0	1	0	0	0	0						0	0	0	0	0
1259	101.226.125.109	2015-11-25 21:15:52	2015-11-25 21:21:17	1	5	浙江省	杭州市	淳安县	2		0	1	0	淳安县妇幼保健院	7		0	0	1	0	0	0	1	0	0	0	0	0		2	2	2	2									80	680		0	0	0	0	0
1260	101.226.125.19	2015-11-25 21:26:24	2015-11-25 21:38:32	1	2	江苏省	扬州市	宝应县	2		0	1	0		7		0	0	1	0	0	0	1	0	0	0	0	0		2	1	2	2								3000多人				0	0	0	0	0
1261	14.17.37.72	2015-11-25 21:52:12	2015-11-25 22:02:59	1	5	安徽省	亳州市	谯城区	1		0	1	0	亳州市华佗中医院	5		0	0	1	0	0	0	0	0	1	0	1	0		3	2	3	2												0	0	0	0	0
1262	222.161.221.117	2015-11-25 22:25:10	2015-11-25 22:30:40	1	6	河南省	郑州市	金水区	1		1	0	0	郑大二附院	7		0	0	1	0	0	0	0	0	1	0	1	0		1	2	2	2												0	0	0	0	0
1263	223.85.132.24	2015-11-25 22:26:00	2015-11-25 22:32:07	1	2	四川省	泸州市	江阳区	1		1	0	0		7		0	0	1	0	0	0	1	0	1	0	1	0		1	1	2	2											2017-02-03	0	0	0	0	0
1264	101.226.125.114	2015-11-25 22:31:57	2015-11-25 22:41:18	1	2	山东省	青岛市	城阳区	1		0	1	0		5		0	0	1	0	0	0	1	0	0	0	0	0		1	1	1	2								6000	0	45	2017-02-03	0	1	0	0	1
1265	120.214.180.172	2015-11-25 23:11:23	2015-11-25 23:17:21	1	2	河南省	平顶山市	湛河区	1		0	1	0		5		0	0	1	0	0	0	0	0	1	0	0	0		2	2	3	2												0	0	0	0	0
1266	117.175.88.49	2015-11-25 23:13:50	2015-11-25 23:22:41	1	5	四川省	乐山市	沙湾区	2		0	0	1		5		0	0	1	0	0	0	0	0	0	0	0	1	基层麻醉网网络课堂	2	2	2	2												0	0	0	0	1
1267	219.133.40.16	2015-11-25 23:19:03	2015-11-25 23:33:09	1	2	湖南省	怀化市	鹤城区	7		0	1	0		7		0	0	1	0	0	0	0	0	0	0	0	1	亲戚	1	1	2	2												0	0	0	0	0
1268	123.157.217.242	2015-11-25 23:24:10	2015-11-25 23:35:56	1	5	北京市	北京市	朝阳区	7		0	0	1	美中宜和妇儿医院	1		0	0	1	0	0	0	0	0	0	0	1	0		2	2	2	2								3000	1900	1300	2017-01-02	0	0	0	0	0
1269	103.250.251.180	2015-11-25 23:27:36	2015-11-25 23:40:33	1	4	湖南省	衡阳市	衡山县	1		0	1	0	衡山县人民医院	6	省医院进修	0	1	0	0	0	0	1	0	0	0	0	0		3	3	3	2								2000左右	应该不超过十例	800左右	1~6	0	0	0	0	0
1270	110.73.41.151	2015-11-25 23:41:33	2015-11-25 23:46:22	1	2	广西壮族自治区	防城港市	上思县	1		0	1	0		5		0	0	1	0	0	0	0	0	0	1	1	0		3	2	2	2								2100左右	不确定	500左右	3...4	0	0	0	0	0
1271	111.161.59.195	2015-11-26 00:02:37	2015-11-26 00:07:33	1	5	河北省	秦皇岛市	北戴河区	1		0	1	0		7		0	0	1	0	0	0	1	0	0	1	1	0		2	2	2	2												0	0	0	0	0
1272	111.161.105.18	2015-11-26 07:05:39	2015-11-26 07:14:46	1	2	山西省	阳泉市	矿区	1		0	1	0	山西省阳煤集团第三医院	5		0	0	1	0	0	0	0	0	1	0	0	0		2	3	2	2								608	68	278	2017-02-03	0	0	0	0	0
1273	220.248.173.234	2015-11-26 08:29:17	2015-11-26 08:47:26	1	5	湖南省	常德市	石门县	2		0	1	0	妇幼保健院	5		0	0	1	0	0	0	0	0	0	1	1	0		2	1	2	2								2500	1300	800	1	0	0	0	0	0
1274	123.160.244.19	2015-11-26 08:32:21	2015-11-26 08:52:00	1	2	河南省	郑州市	二七区	2		1	0	0		5		0	0	1	0	0	0	1	0	0	0	1	1	无痛分娩中国行到我们医院来了	3	2	2	2												0	0	0	0	0
1275	223.85.132.23	2015-11-26 12:12:13	2015-11-26 12:16:54	1	1	贵州省	黔西南布依族苗族自治州	兴义市	1		1	0	0	贵州省黔西南州中医院	7		0	0	0	1	0	0	1	0	0	0	0	0		2	2	2	2												0	0	0	1	0
1276	111.30.137.183	2015-11-26 12:40:10	2015-11-26 12:49:57	1	2	福建省	泉州市	鲤城区	1		1	0	0	福建医科大学附属第二医院	7		0	1	0	0	0	0	1	0	0	0	0	0		3	3	3	3								4000	0	2000		0	0	0	0	1
1277	116.6.118.226	2015-11-26 11:53:14	2015-11-26 12:58:24	1	2	广东省	深圳市	福田区	2		1	0	0	深圳市妇幼保健院	5		0	0	1	0	0	0	0	0	0	1	1	0		1	1	2	2								约19000		约9000	1-2个	0	0	0	0	0
1278	14.17.44.215	2015-11-26 12:52:05	2015-11-26 12:59:09	1	2	湖南省	娄底市	娄星区	7		0	0	1		4		0	0	1	0	0	0	1	0	0	0	0	0		2	2	2	2											一至二位	0	0	0	0	0
1279	219.131.67.122	2015-11-26 12:56:16	2015-11-26 13:02:41	1	6	广东省	惠州市	惠城区	6	医学院	0	1	0		5		0	0	1	0	0	0	0	0	1	0	0	0		3	3	3	2												0	0	0	0	0
1280	117.136.25.104	2015-11-26 16:58:27	2015-11-26 17:07:10	1	1	陕西省	咸阳市	秦都区	1		1	0	0	陕西中医药大学第二附属医院	5		0	0	1	0	0	0	0	0	0	0	1	0		2	1	2	2								8848	1800多		1--2	0	0	0	0	0
1281	14.17.34.237	2015-11-26 17:13:37	2015-11-26 17:24:45	1	5	陕西省	咸阳市	秦都区	1		1	0	0	陕西中医药大学第二附属医院检查#陕西中医药大学第二附属医院检查医院#	5		0	0	1	0	0	0	1	0	0	1	1	0		2	3	2	2								8000	1000	3000*		0	0	1	0	0
1282	101.226.125.19	2015-11-26 17:35:10	2015-11-26 17:38:31	1	2	江苏省	常州市	武进区	1		0	1	0	武进中医医院	7		0	0	1	0	0	0	1	0	0	0	0	0		1	2	3	2												0	0	0	0	0
1283	223.85.132.24	2015-11-26 17:55:26	2015-11-26 18:02:17	1	2	重庆市	重庆市	渝北区	1		0	0	1		5		0	0	1	0	0	0	0	0	0	0	1	0		2	3	2	2												0	0	0	0	0
1284	111.30.132.208	2015-11-26 18:42:11	2015-11-26 18:53:06	1	2	河南省	焦作市	山阳区	1		1	0	0		7		0	1	0	0	0	0	1	0	1	0	1	0		2	2	2	2								1919	约300例左右#			0	0	0	0	0
1285	182.35.153.22	2015-11-26 19:24:05	2015-11-26 19:37:19	1	2	山东省	德州市	禹城市	1		0	1	0	禹城市中医院	2		0	0	1	0	0	0	1	0	0	0	0	0		3	2	3	2	0	0	0	1	0	0					3	0	0	0	0	0
1286	101.226.125.115	2015-11-26 22:13:31	2015-11-26 22:21:22	1	2	河南省	南阳市	内乡县	1		0	0	1		7		0	0	0	1	0	0	1	0	0	0	0	0		2	3	3	3								400～500	0			0	0	0	1	0
1287	14.17.37.146	2015-11-26 23:28:28	2015-11-26 23:39:08	1	2	广东省	广州市	番禺区	7		0	0	1	南粤医院	7		0	0	1	0	0	0	1	0	0	0	0	0		3	3	2	2												0	0	1	0	0
1288	182.131.10.29	2015-11-27 00:48:07	2015-11-27 00:54:55	1	2	新疆维吾尔自治区	巴音郭楞蒙古自治州	焉耆回族自治县	2		0	1	0		5		0	0	1	0	0	0	0	0	0	0	1	0		2	2	3	2								2000	0	800	3	0	0	0	0	0
1289	117.136.5.240	2015-11-27 05:56:11	2015-11-27 06:03:32	1	5	辽宁省	沈阳市	铁西区	2		0	1	0		7		0	0	1	0	0	0	1	0	0	0	0	0		3	3	3	3												0	0	0	0	0
1290	182.140.184.88	2015-11-27 05:55:50	2015-11-27 06:04:34	1	2	重庆市	重庆市	永川区	2		0	1	0	重庆永川妇女儿童医院	7		0	0	1	0	0	0	0	0	0	0	0	1	本院已经在开展	3	3	3	3												0	0	0	0	0
1291	211.142.189.200	2015-11-27 08:22:09	2015-11-27 08:28:49	1	2	河南省	周口市	项城市	1		0	1	0		7		0	0	1	0	0	0	0	0	1	0	0	0		3	3	3	3												0	0	0	0	0
1292	111.30.137.186	2015-11-27 10:54:42	2015-11-27 11:04:43	1	2	北京市	北京市	朝阳区	7		0	1	0		7		0	1	0	0	0	0	0	0	0	0	1	0		2	1	2	2								1500+			1	0	0	0	0	0
1293	101.226.61.186	2015-11-27 16:29:30	2015-11-27 16:36:00	1	4	山东省	济南市	历下区	1		1	0	0		7		0	0	1	0	0	0	1	1	1	1	1	0		2	1	3	2								7000		大约3000-4000	2017-06-08	0	0	0	0	0
1294	125.111.249.27	2015-11-27 19:36:10	2015-11-27 19:41:56	1	2	浙江省	宁波市	奉化市	2		0	1	0		5		0	0	1	0	0	0	0	0	1	1	0	0		2	3	2	2												0	0	0	0	0
1295	163.177.69.106	2015-11-27 22:59:11	2015-11-27 23:05:42	1	3	湖南省	邵阳市	隆回县	1		0	1	0		7		0	0	0	1	0	0	1	0	0	0	0	0		1	1	3	3												0	0	0	0	0
1296	163.177.69.59	2015-11-27 23:00:57	2015-11-27 23:10:47	1	5	湖北省	襄樊市	樊城区	1		1	0	0	襄阳市中心医院	7		0	0	1	0	0	0	1	0	0	0	0	0		2	2	2	2												0	0	0	0	0
1297	111.161.105.14	2015-11-27 23:20:48	2015-11-27 23:28:28	1	5	天津市	天津市	河北区	1		0	1	0	天津市第二医院	5		0	0	1	0	0	0	0	0	0	1	1	0		3	1	3	2								2000	600	1000	2-3位	0	0	1	0	0
1298	60.26.75.20	2015-11-27 23:34:36	2015-11-27 23:39:37	1	5	天津市	天津市	河北区	2		0	1	0	天津市河北区妇产科医院	5		0	0	1	0	0	0	0	0	0	1	0	0		3	2	2	2	0	1	0	0	0	0						0	0	0	0	0
1299	42.80.205.234	2015-11-27 23:33:50	2015-11-27 23:42:14	1	5	天津市	天津市	河北区	2		0	0	1	天津市河北区妇产科医院	5		0	0	1	0	0	0	0	0	0	1	0	0		3	1	2	3	0	0	0	0	1	0						0	0	0	0	0
1300	101.226.68.141	2015-11-28 09:29:24	2015-11-28 09:34:27	1	2	浙江省	衢州市	柯城区	2		0	1	0		7		0	0	1	0	0	0	1	0	0	0	0	0		1	3	3	3											2017-01-02	0	1	0	0	0
1301	219.148.23.36	2015-11-28 11:28:59	2015-11-28 11:41:07	1	2	河北省	邯郸市	邯山区	1		0	1	0	邯钢医院	6	在外进修学习	0	0	1	0	0	0	1	0	0	0	0	0		3	1	3	2									5例	40例		0	0	0	0	0
1302	110.179.232.225	2015-11-28 12:15:04	2015-11-28 12:20:08	1	2	山西省	太原市	杏花岭区	2		1	0	0	山西省妇幼保健院	7		0	1	1	0	0	0	0	0	0	0	1	0		2	3	3	2												0	0	0	0	0
1303	39.70.43.121	2015-11-28 19:41:19	2015-11-28 19:53:56	1	2	山东省	聊城市	东昌府区	2		0	1	0		5		0	0	1	0	0	0	0	0	0	1	0	0		2	2	3	3	0	1	0	0	0	0		17000			5	1	0	0	0	0
1304	125.39.57.36	2015-11-28 20:35:52	2015-11-28 20:45:28	1	2	陕西省	宝鸡市	扶风县	2		0	1	0	县妇幼保建院	7		0	1	0	0	0	0	1	0	0	0	0	0		2	1	3	2								1400	200	536		0	0	0	0	0
1305	111.30.137.184	2015-11-28 21:34:56	2015-11-28 21:45:29	1	5	河北省	保定市	涞水县	7		0	1	0	涞水县妇幼保健院	5		0	0	1	0	0	0	0	0	1	0	0	0		2	2	2	2												0	0	0	0	0
1306	140.207.62.210	2015-11-29 06:49:25	2015-11-29 06:59:02	1	1	山东省	枣庄市	滕州市	1		1	0	0	滕州市中心人民医院	5		0	0	1	0	0	0	1	0	0	0	0	0		2	2	2	1	0	1	0	0	0	0		11000名	因我是行政人员，不知道	约30%以上		0	0	0	0	0
1307	163.177.69.13	2015-11-29 06:36:15	2015-11-29 07:32:37	1	5	广东省	广州市	荔湾区	7		0	1	0		5		0	1	0	0	0	0	0	0	1	1	0	1	基层麻醉网	1	3	3	2								1000例左右	300	350	两张	0	0	0	0	0
1308	223.85.132.35	2015-11-29 09:14:12	2015-11-29 09:21:49	1	2	贵州省	遵义市	桐梓县	1		0	1	0		7		0	0	1	0	0	0	1	0	0	0	0	0		2	2	2	2								2500左右	0	1000左右		0	0	0	0	0
1309	222.90.155.44	2015-11-29 16:08:03	2015-11-29 16:16:15	1	2	陕西省	西安市	新城区	1		0	1	0	西安市华山中心医院	5		0	1	0	0	0	0	0	0	0	0	1	0		2	3	1	2								1700	500	800	2017-03-04	0	0	0	0	0
1310	36.42.30.167	2015-11-29 19:33:01	2015-11-29 19:39:07	1	2	陕西省	咸阳市	三原县	1		0	1	0	三原红原医院	5		1	0	0	0	0	0	1	0	0	0	0	0		2	2	2	2								400	65	130	1	0	0	0	0	0
1311	49.116.224.94	2015-11-30 00:07:59	2015-11-30 00:14:42	1	5	新疆维吾尔自治区	阿勒泰地区	阿勒泰市	1		0	1	0		7		0	0	1	0	0	0	0	0	0	1	0	0		3	3	2	2												0	0	1	0	0
1312	223.85.132.23	2015-11-30 15:37:34	2015-11-30 15:42:47	1	2	四川省	德阳市	旌阳区	1		1	0	0		5		0	0	1	0	0	0	1	0	1	0	1	0		3	1	3	2												0	0	0	0	0
1313	219.133.40.14	2015-11-30 21:34:29	2015-11-30 21:44:21	1	4	湖南省	永州市	祁阳县	7		0	0	1		7		0	1	0	0	0	0	0	0	0	1	0	0		2	1	3	2												0	0	1	0	0
1314	183.232.90.143	2015-12-01 05:50:05	2015-12-01 05:58:48	1	2	湖北省	襄樊市	枣阳市	2		0	1	0	枣阳妇幼保健院	1		0	0	1	0	0	0	1	0	1	0	0	0		3	2	2	2								大于5000	约20％	约50％	3个	0	0	0	0	0
1315	42.249.154.218	2015-12-01 18:28:28	2015-12-01 18:33:42	1	2	辽宁省	沈阳市	和平区	1		1	0	0		7		0	0	1	0	0	0	1	0	0	0	0	0		1	3	2	2											2017-01-05	0	0	0	0	0
1316	123.126.124.148	2015-12-01 19:54:08	2015-12-01 20:03:14	1	2	北京市	北京市	海淀区	2		0	1	0		5		0	1	0	0	0	0	0	0	0	0	1	0		2	1	3	2								800			2	0	0	0	0	0
1317	61.49.57.60	2015-12-02 09:40:43	2015-12-02 09:53:32	1	2	山西省	太原市	迎泽区	1		0	1	0	太原市第八人民医院	5		0	0	1	0	0	0	0	0	0	0	1	0		1	1	3	2											视上班时有多少产妇定	0	0	0	0	1
1318	111.161.105.14	2015-12-03 06:48:45	2015-12-03 06:55:33	1	5	内蒙古自治区	赤峰市	元宝山区	1		0	1	0	平庄矿区医疗集团总医院	5		0	0	1	0	0	0	1	0	0	1	1	0		2	2	3	2								1000	8	350		0	0	0	0	0
1319	14.17.37.144	2015-12-03 07:15:25	2015-12-03 07:22:11	1	5	湖北省	恩施土家族苗族自治州	利川市	7		0	1	0		7		0	0	1	0	0	0	0	0	1	0	0	0		3	3	3	2												0	1	0	0	0
1320	223.73.76.110	2015-12-03 07:34:11	2015-12-03 07:41:06	1	2	广东省	肇庆市	广宁县	2		0	1	0	广宁县妇幼保健院	7		0	1	0	0	0	0	1	0	0	0	0	0		3	3	2	2												0	0	0	0	0
1321	14.17.44.216	2015-12-03 08:46:32	2015-12-03 08:51:55	1	2	广东省	江门市	台山市	2		0	0	1	台山市妇幼保健院	7		0	0	1	0	0	0	0	0	0	0	1	0		2	1	2	2								3000	几百例吧，具体数据不是跟清楚，但挺多人打的	1000多，40%左右的比例	一对一	0	0	0	0	0
1322	183.9.71.105	2015-12-03 14:03:01	2015-12-03 14:08:00	1	2	广东省	揭阳市	榕城区	2		0	0	1	榕城区妇幼保健院	7		0	1	0	0	0	0	0	0	1	1	0	0		1	1	3	2											1个 某些情况下2个	0	0	0	0	0
1323	115.235.121.27	2015-12-03 14:08:55	2015-12-03 14:13:58	1	4	浙江省	温州市	鹿城区	1		1	0	0	温州市人民医院	5		0	0	1	0	0	0	1	0	0	0	1	0		3	3	3	3												0	1	0	0	0
1324	14.17.37.146	2015-12-03 14:13:24	2015-12-03 14:18:49	1	2	江西省	萍乡市	安源区	7		0	1	0	萍乡汉和医院	5		0	0	1	0	0	0	1	0	0	1	1	0		2	1	2	2											一个	0	0	0	0	0
1325	219.146.7.72	2015-12-03 14:38:22	2015-12-03 14:47:16	1	2	山东省	泰安市	泰山区	1		1	0	0	泰安市中心医院	7		0	0	1	0	0	0	0	0	0	0	0	1	曾经开展过	2	2	2	2												0	0	0	0	0
1326	111.58.95.178	2015-12-03 14:49:06	2015-12-03 14:55:25	1	6	广西壮族自治区	桂林市	七星区	1		0	0	1		7		0	0	1	0	0	0	0	0	1	0	0	1	书籍	2	3	2	2												0	0	1	0	0
1327	223.104.27.40	2015-12-03 14:51:43	2015-12-03 14:56:52	1	2	甘肃省	兰州市	七里河区	1		1	0	0	武警甘肃总队医院	5		0	0	1	0	1	0	1	1	1	0	1	0		2	2	2	1	0	1	0	0	0	0					3	0	0	0	0	0
1328	180.98.158.104	2015-12-03 14:52:15	2015-12-03 14:59:29	1	2	江苏省	徐州市	泉山区	1		1	0	0	徐州中心医院	5		0	0	1	0	0	0	0	0	0	0	0	1	专业资料，读研也见过	1	1	2	2								6000左右	10多例吧	2000多		0	0	1	0	0
1329	182.131.12.11	2015-12-03 14:56:55	2015-12-03 15:04:27	1	2	重庆市	重庆市	万州区	6	妇幼保健院	0	1	0	重庆市万州区妇幼保健院	7		0	0	1	0	0	0	0	0	0	1	1	0		2	2	2	3												0	0	0	0	0
1330	111.161.105.18	2015-12-03 15:11:23	2015-12-03 15:16:07	1	4	内蒙古自治区	呼伦贝尔市	满洲里市	1		0	1	0	满洲里市人民医院	5		0	0	0	1	0	0	1	0	0	0	0	0		2	2	2	2	0	1	0	0	0	0		1300	40	600	只要待产全部都管	0	0	0	0	0
1331	111.161.105.15	2015-12-03 15:27:23	2015-12-03 15:35:00	1	4	黑龙江省	齐齐哈尔市	龙沙区	1		0	1	0	一厂医院	7		0	0	0	1	0	0	1	0	0	0	0	0		2	2	3	1	0	1	0	0	0	0		2000		1400	3	0	0	0	1	1
1332	101.226.61.190	2015-12-03 15:42:56	2015-12-03 15:47:42	1	2	山东省	济南市	市中区	2		1	0	0		5		0	1	0	0	0	0	0	0	0	1	0	0		2	2	2	2												0	0	0	0	0
1333	117.71.67.145	2015-12-03 16:08:16	2015-12-03 16:12:27	1	2	安徽省	合肥市	庐阳区	2		1	0	0		5		0	0	1	0	0	0	0	0	0	1	1	1	到我们医院来过	2	1	2	2												0	0	0	0	0
1334	60.6.125.84	2015-12-03 16:20:27	2015-12-03 16:25:49	1	2	河北省	邢台市	桥西区	2		0	1	0		7		0	0	1	0	0	0	1	0	1	0	0	0		2	2	2	3	0	1	0	0	0	0						0	0	0	0	0
1335	123.55.192.245	2015-12-03 16:16:28	2015-12-03 16:27:49	1	2	河南省	周口市	郸城县	1		0	1	0	郸城县人民医院	5		0	0	0	1	0	0	0	0	0	0	1	0		1	2	2	2								5000		3000		0	0	0	0	0
1336	183.249.191.59	2015-12-03 16:37:22	2015-12-03 16:43:10	1	2	浙江省	嘉兴市	桐乡市	1		1	0	0	桐乡第一人民医院	7		0	0	1	0	0	0	1	0	0	0	1	0		2	1	2	2								7000	无	2800	3－4	0	0	0	0	0
1337	111.30.132.158	2015-12-03 16:52:31	2015-12-03 17:00:21	1	2	陕西省	西安市	碑林区	1		1	0	0		7		0	0	1	0	0	0	1	0	0	0	0	0		2	1	2	2								5000左右				0	0	0	0	0
1338	101.226.125.19	2015-12-03 17:36:33	2015-12-03 17:48:38	1	2	浙江省	杭州市	西湖区	7		0	0	1		5		0	1	0	0	0	0	1	0	0	1	1	0		2	3	3	3	0	1	0	0	0	0					2017-01-03	0	0	0	0	0
1339	163.177.69.13	2015-12-03 17:56:38	2015-12-03 18:03:28	1	5	甘肃省	定西市	安定区	1		1	0	0	甘肃省定西市人民医院	7		0	0	1	0	0	0	1	0	0	0	0	0		2	2	2	2												0	0	0	0	0
1340	101.226.89.14	2015-12-03 18:54:00	2015-12-03 19:04:18	1	2	山东省	青岛市	即墨市	1		0	1	0	即墨市中医医院	5		0	0	1	0	0	0	0	0	0	0	1	0		2	1	2	2								2000左右	20次左右	400左右	2个	0	0	0	0	0
1341	140.207.185.123	2015-12-03 19:56:30	2015-12-03 20:00:06	1	2	湖北省	宜昌市	兴山县	1		0	1	0		7		0	0	1	0	0	0	1	0	0	0	0	0		1	2	2	2											1	0	0	0	0	0
1342	14.17.44.216	2015-12-03 20:11:47	2015-12-03 20:28:57	1	2	江西省	吉安市	安福县	1		0	1	0	安福县中医院	7		0	0	1	0	0	0	0	0	0	0	0	1	外院进修	2	3	2	2								1950	0		0---5	0	0	0	0	0
1343	39.88.126.84	2015-12-03 20:42:31	2015-12-03 20:52:48	1	2	新疆维吾尔自治区	乌鲁木齐市	沙依巴克区	1		1	0	0	解放军第五四六医院	7		0	1	0	0	0	0	1	0	0	0	0	0		2	2	3	2												0	0	0	0	0
1344	140.207.63.102	2015-12-03 21:19:51	2015-12-03 21:25:33	1	2	河南省	洛阳市	西工区	1		0	1	0		5		0	0	1	0	0	0	0	0	0	1	0	0		1	3	3	2												0	0	0	0	0
1345	183.142.215.30	2015-12-03 16:53:05	2015-12-03 21:52:53	1	2	浙江省	湖州市	安吉县	1		0	1	0		7		0	0	1	0	0	0	0	0	1	0	0	0		2	2	2	2								1200	10	500	2	0	0	0	0	0
1346	123.52.224.94	2015-12-03 21:49:43	2015-12-03 21:55:22	1	2	河南省	濮阳市	华龙区	1		1	0	0	濮阳市人民医院	5		0	0	0	1	0	0	0	0	0	1	1	0		2	3	2	3												0	0	0	0	1
1347	101.226.125.115	2015-12-03 22:17:57	2015-12-03 22:26:40	1	2	浙江省	温州市	瑞安市	1		0	1	0		5		0	1	0	0	0	0	0	0	0	1	1	0		2	1	3	2												0	0	0	0	0
1348	117.136.54.31	2015-12-03 22:37:20	2015-12-03 22:42:12	1	4	天津市	天津市	滨海新区	7		0	1	0		5		0	0	1	0	0	0	0	1	0	0	0	0		1	1	1	1	0	1	0	0	0	0		700		600		0	1	0	0	0
1349	123.171.182.99	2015-12-03 22:49:20	2015-12-03 22:53:58	1	2	山东省	泰安市	泰山区	1		1	0	0		7		0	0	0	1	0	0	0	0	0	0	1	0		2	1	3	2												0	0	0	0	0
1350	163.177.69.107	2015-12-04 10:19:01	2015-12-04 10:31:57	1	4	广东省	韶关市	曲江区	1		0	1	0	曲江区人民医院	7		0	0	1	0	1	0	0	0	0	1	0	0		2	1	3	3								1000	0			0	0	0	1	0
1351	163.177.94.120	2015-12-04 11:14:37	2015-12-04 11:21:00	1	4	河南省	驻马店市	驿城区	1		0	1	0		5		0	1	0	0	0	0	0	0	0	0	0	1	工作见过	2	2	3	3												0	0	0	0	0
1352	101.226.89.14	2015-12-04 13:49:10	2015-12-04 13:52:51	1	2	山东省	德州市	齐河县	2		0	1	0	齐河县妇幼保健院	7		0	0	1	0	0	0	0	0	0	1	1	0		2	2	3	2												0	0	1	0	0
1353	14.17.37.145	2015-12-04 14:21:40	2015-12-04 14:25:12	1	2	湖北省	武汉市	武昌区	1		1	0	0		5		0	0	1	0	0	0	0	0	0	0	1	0		3	2	2	2											三位	0	0	0	0	0
1354	180.166.158.26	2015-12-04 14:51:31	2015-12-04 14:55:26	1	3	上海市	上海市	崇明县	1		0	1	0		5		0	0	1	0	0	0	1	0	0	1	1	0		1	1	2	3	0	1	0	1	0	0						0	0	0	0	0
1355	101.226.69.109	2015-12-04 15:11:11	2015-12-04 15:21:39	1	2	河南省	濮阳市	华龙区	1		1	0	0		7		0	0	1	0	0	0	0	0	0	0	0	1	妇产科网	2	3	2	2											三位	0	0	0	0	0
1356	106.225.24.21	2015-12-04 15:26:46	2015-12-04 15:45:44	1	2	江西省	九江市	湖口县	1		0	1	0	湖口县人民医院	7		0	0	1	0	0	0	0	0	0	1	1	1	在南昌进修时知道的	2	2	2	2								800左右吧	没开展	约60%吧	没有专业助产士	0	0	0	0	0
1357	117.172.26.31	2015-12-04 16:47:59	2015-12-04 16:57:45	1	4	四川省	成都市	新都区	2		0	1	0	四川成都市新都区妇幼保健院	5		0	0	1	0	0	0	1	0	0	0	0	0		1	1	2	3											3	0	0	0	0	1
1358	119.1.198.55	2015-12-04 19:08:35	2015-12-04 19:16:39	1	5	贵州省	黔东南苗族侗族自治州	黄平县	1		0	1	0	黄平县人民医院	7		0	1	0	0	0	0	1	0	0	1	0	0		2	2	2	2	0	0	0	0	1	0						0	0	0	0	0
1359	182.140.184.88	2015-12-04 19:53:38	2015-12-04 20:01:14	1	3	云南省	红河哈尼族彝族自治州	河口瑶族自治县	1		0	1	0		7		0	0	0	1	0	0	1	0	0	0	0	0		3	3	1	1	0	1	0	0	0	0						0	0	0	1	0
1360	182.131.10.29	2015-12-04 21:01:49	2015-12-04 21:15:38	1	2	辽宁省	锦州市	黑山县	7		0	0	1	大虎山医院	5		0	1	0	0	0	0	0	0	0	0	1	0		2	2	3	2								估计约1700左右	150_200之间	大概1300_1400左右	我们产科医生同时兼助产士	0	0	0	0	0
1361	14.17.37.72	2015-12-05 01:00:41	2015-12-05 01:06:34	1	2	湖南省	长沙市	雨花区	1		0	1	0		1		0	0	1	0	0	0	0	0	0	1	0	0		1	1	3	3								3000	100	900多	2017-02-03	0	0	0	0	0
1362	223.74.136.154	2015-12-05 01:01:38	2015-12-05 01:10:20	1	5	广东省	梅州市	丰顺县	1		0	1	0	丰顺县人民医院	5		0	0	1	0	0	0	0	0	1	0	0	0		2	1	2	2								0	0	2000		0	0	0	0	0
1363	140.207.185.123	2015-12-05 01:06:05	2015-12-05 01:11:10	1	5	山东省	淄博市	桓台县	2		0	1	0	桓台县妇幼保健院	5		0	0	1	0	0	0	0	0	0	0	1	0		2	2	2	2												0	0	0	0	0
1364	140.207.54.187	2015-12-05 01:42:51	2015-12-05 01:46:50	1	5	安徽省	阜阳市	颍州区	1		0	1	0	阜阳市第六人民医院	7		0	0	1	0	0	0	0	0	0	1	0	0		2	2	2	2												0	0	0	0	0
1365	123.151.153.35	2015-12-05 06:21:26	2015-12-05 06:30:09	1	2	黑龙江省	齐齐哈尔市	龙沙区	1		1	0	0	齐齐哈尔市中医医院南院	5		0	0	1	0	0	0	1	0	0	0	0	0		3	1	1	2								600	50	300		0	0	0	0	0
1366	219.133.40.14	2015-12-05 07:51:05	2015-12-05 08:02:24	1	3	广西壮族自治区	柳州市	三江侗族自治县	1		0	0	1		7		0	0	0	1	0	0	1	0	0	0	0	0		2	2	3	3	0	0	0	0	1	0						0	0	0	1	0
1367	140.207.185.123	2015-12-05 08:48:22	2015-12-05 08:53:31	1	5	浙江省	杭州市	下城区	1		1	0	0		2		0	0	1	0	0	0	0	0	0	0	0	1	学习	2	2	2	2									15	1000	4	0	0	0	0	0
1368	117.136.0.92	2015-12-05 09:52:44	2015-12-05 09:56:42	1	3	北京市	北京市	朝阳区	7		0	1	0		7		0	0	1	0	0	0	0	0	0	1	0	0		1	1	1	2											一对一	0	0	0	0	0
1369	140.207.54.180	2015-12-05 19:15:58	2015-12-05 19:21:48	1	4	山东省	临沂市	兰山区	1		1	0	0		5		0	0	1	0	0	0	1	0	0	1	0	0		2	2	2	2											5	0	0	0	0	1
1370	140.207.118.16	2015-12-06 08:42:46	2015-12-06 08:48:24	1	5	山东省	淄博市	淄川区	1		1	0	0	淄博矿业集团有限责任公司中心医院	6	北大第一医院分娩镇痛培训	0	0	1	0	0	0	1	0	0	0	0	0		2	1	2	2												0	0	0	0	0
1371	120.197.109.98	2015-12-06 09:29:55	2015-12-06 09:39:14	1	3	广东省	深圳市	罗湖区	2		1	0	0	远东医院	5		0	1	0	0	0	0	1	0	1	1	1	0		1	1	1	1	0	1	0	0	0	0					2	1	1	1	1	0
1372	223.85.132.35	2015-12-06 15:41:59	2015-12-06 15:48:59	1	2	新疆维吾尔自治区	阿克苏地区	沙雅县	1		0	1	0		5		0	0	1	0	0	0	1	0	0	1	0	0		1	1	2	2								6000		2000		0	0	0	0	1
1373	116.224.132.172	2015-12-06 18:44:18	2015-12-06 19:03:12	1	1	上海市	上海市	嘉定区	2		0	1	0		7		0	0	1	0	0	0	1	0	1	1	0	0		2	1	2	2								8500	2500	3400	6	0	0	0	0	0
1374	112.17.242.15	2015-12-06 19:42:47	2015-12-06 19:48:56	1	4	浙江省	温州市	苍南县	1		0	1	0	苍南县第三人民医院	7		0	0	1	0	0	0	0	0	0	0	1	0		2	1	3	2								3000	800	0.26	三个	0	0	0	0	0
1375	115.235.240.55	2015-12-06 20:08:47	2015-12-06 20:18:39	1	4	浙江省	温州市	泰顺县	1		0	1	0		5		0	1	0	0	0	0	0	0	1	0	0	0		3	3	3	2									八百多例	百分之37左右		0	0	0	0	0
1376	123.151.64.143	2015-12-06 21:23:35	2015-12-06 21:36:13	1	2	黑龙江省	绥化市	望奎县	1		0	1	0	望奎县人民医院	7		0	0	1	0	0	0	1	0	0	0	0	0		2	3	2	3	0	1	0	0	0	0		1452人	没有	600人		0	0	0	1	0
1377	140.207.54.187	2015-12-06 22:06:56	2015-12-06 22:21:29	1	4	河南省	焦作市	武陟县	1		1	0	0		5		0	0	1	0	0	0	0	0	0	0	1	0		2	2	2	3												0	0	0	0	0
1378	219.133.40.14	2015-12-06 22:29:24	2015-12-06 22:37:56	1	2	湖北省	荆州市	洪湖市	1		0	1	0		7		0	0	1	0	0	0	0	0	0	1	0	0		1	2	3	2												0	0	0	0	1
1379	140.207.55.79	2015-12-06 23:53:47	2015-12-07 00:01:57	1	4	山东省	泰安市	宁阳县	1		0	0	1		7		0	0	1	0	0	0	1	0	0	0	0	0		2	2	2	2												0	0	0	0	0
1380	58.246.30.215	2015-12-06 23:58:15	2015-12-07 00:06:22	1	5	江苏省	无锡市	北塘区	1		1	0	0	解放军第101医院	7		0	1	0	0	0	0	1	1	0	0	0	0		1	2	2	2									20多例		1	0	0	0	0	0
1381	140.207.185.124	2015-12-07 00:57:44	2015-12-07 01:07:46	1	4	湖北省	黄石市	下陆区	2		1	0	0	黄石市妇幼保健院	5		0	0	1	1	0	0	0	0	0	0	1	0		1	1	1	3	0	0	0	0	1	0		3152	10月份才开展	1700		0	1	0	0	0
1382	60.191.176.106	2015-12-07 01:31:26	2015-12-07 01:41:01	1	4	浙江省	台州市	玉环县	1		0	1	0		7		0	0	1	0	0	0	0	0	0	0	0	1	进修医院	2	1	3	3											不一定，看情况	0	0	0	0	0
1383	180.172.76.184	2015-12-07 01:38:51	2015-12-07 01:43:55	1	4	上海市	上海市	普陀区	2		0	1	0		7		0	0	1	0	0	0	1	0	0	0	0	0		2	3	2	2												0	0	0	0	0
1384	117.139.205.220	2015-12-07 07:34:21	2015-12-07 07:38:59	1	4	四川省	成都市	武侯区	2		1	0	0		5		0	0	1	0	0	0	1	1	1	1	1	0		1	1	1	3												0	0	0	0	0
1385	140.207.55.79	2015-12-07 08:39:10	2015-12-07 08:43:31	1	4	上海市	上海市	普陀区	1		0	1	0		5		0	1	0	0	0	0	0	0	0	1	1	0		3	3	3	2												0	0	0	0	0
1386	120.197.199.25	2015-12-07 10:04:51	2015-12-07 10:13:10	1	5	广东省	东莞市	市辖区	1		0	1	0	东莞市寮步医院	5		0	0	1	0	0	0	1	0	0	0	0	0		2	2	2	2											2017-02-03	0	0	0	0	0
1387	182.140.177.165	2015-12-07 10:03:09	2015-12-07 10:17:32	1	5	宁夏回族自治区	吴忠市	利通区	7		0	1	0	宁夏医科大学总医院吴忠新区医院	5		0	0	1	0	0	0	0	0	0	0	1	0		2	2	2	2											6个	0	0	1	0	0
1388	113.246.146.91	2015-12-07 13:48:43	2015-12-07 13:57:44	1	4	湖南省	长沙市	开福区	2		1	0	0	省妇幼保健院	5		0	0	1	0	0	0	1	0	1	1	0	0		3	3	3	2								1万多			一对一	0	0	0	0	0
1389	140.207.185.123	2015-12-07 19:17:50	2015-12-07 19:25:15	1	2	安徽省	亳州市	谯城区	2		0	0	1	亳州市兴华妇幼保健院	7		0	0	1	0	0	0	1	0	0	0	0	0		2	2	3	2								11000	6520	4800		0	0	0	0	0
1390	123.151.12.152	2015-12-07 22:02:50	2015-12-07 22:06:33	1	5	内蒙古自治区	巴彦淖尔市	临河区	1		1	0	0		7		0	0	1	0	0	0	1	0	0	0	0	0		2	2	2	2												0	0	0	0	0
1391	101.226.61.181	2015-12-08 09:12:48	2015-12-08 09:20:22	1	5	江苏省	苏州市	吴江市	1		1	0	0	江苏盛泽医院	7		0	1	0	0	0	0	1	0	1	0	1	0		3	2	2	2												0	0	0	0	0
1392	125.39.57.36	2015-12-08 18:32:43	2015-12-08 18:39:59	1	2	河北省	保定市	南市区	2		0	1	0		7		0	0	1	0	0	0	0	0	1	0	0	0		2	3	2	2								2000-3000人次	0	不详		0	0	0	0	0
1393	182.131.12.12	2015-12-09 00:00:26	2015-12-09 00:07:20	1	5	贵州省	六盘水市	六枝特区	2		0	1	0	六枝特区现代妇产医院	7		0	0	1	0	0	0	1	0	0	0	0	0		3	3	2	2								1000	0	400		0	0	0	0	0
1394	182.131.10.29	2015-12-09 02:25:41	2015-12-09 02:31:25	1	4	四川省	德阳市	绵竹市	1		1	0	0	绵竹市人民医院	7		0	0	0	1	0	0	1	0	0	0	0	0		3	3	2	3								1500	15			0	0	0	0	0
1395	219.133.40.16	2015-12-09 06:58:58	2015-12-09 07:09:43	1	5	安徽省	阜阳市	太和县	1		1	0	0	太和县中医院	7		0	0	1	0	0	0	1	0	0	0	0	0		3	3	2	2								6000		2500	3	0	0	0	0	0
1396	103.250.250.43	2015-12-09 07:29:03	2015-12-09 07:33:28	1	5	湖南省	常德市	武陵区	1		1	0	0		7		0	1	0	0	0	0	0	0	1	0	0	0		2	2	3	2									0	13000		0	0	0	0	0
1397	114.91.101.45	2015-12-09 07:25:34	2015-12-09 07:45:40	1	2	上海市	上海市	静安区	7		0	1	0		7		0	0	1	0	0	0	1	0	0	1	0	0		3	1	2	2								1000	800	300	1	0	0	0	0	0
1398	123.151.12.152	2015-12-09 12:41:50	2015-12-09 12:48:43	1	3	黑龙江省	哈尔滨市	道里区	1		1	0	0		7		1	0	0	0	0	0	0	0	0	0	0	1	不知道	3	3	3	3												0	0	0	0	0
1399	117.36.153.34	2015-12-10 18:47:20	2015-12-10 18:52:21	1	5	陕西省	安康市	汉滨区	1		1	0	0	安康市人民医院	5		0	1	0	0	0	0	0	0	1	1	0	0		2	1	2	2								2000	0	400		0	0	1	0	0
1400	183.209.202.66	2015-12-10 19:18:18	2015-12-10 19:26:05	1	1	江苏省	镇江市	京口区	1		1	0	0	镇江市第四人民医院	7		0	0	1	0	0	0	1	0	0	0	0	0		2	3	2	2								五千左右				0	0	0	0	0
1401	58.100.143.194	2015-12-10 21:27:58	2015-12-10 21:32:41	1	4	浙江省	杭州市	上城区	1		1	0	0		7		0	0	1	0	0	0	1	0	1	1	0	0		1	1	3	2												0	0	0	0	0
1402	115.223.180.125	2015-12-10 21:12:46	2015-12-10 21:37:38	1	6	浙江省	温州市	苍南县	1		1	1	0	苍南县第三人民医院	7		1	0	0	0	1	1	1	1	1	1	0	0		2	2	1	3	0	0	0	0	1	0					两个左右吧	0	0	0	0	0
1403	222.161.200.103	2015-12-10 21:41:18	2015-12-10 21:45:56	1	5	内蒙古自治区	包头市	昆都仑区	1		0	1	0	包钢三医院	2		0	0	1	0	0	0	0	0	0	1	0	0		2	3	2	2												0	0	0	0	0
1404	218.29.111.118	2015-12-10 21:50:41	2015-12-10 21:57:44	1	5	河南省	郑州市	中牟县	1		0	1	0		5		0	0	1	0	0	0	0	0	0	0	1	0		2	3	3	2												0	0	1	0	0
1405	221.205.201.213	2015-12-10 22:21:29	2015-12-10 22:39:16	1	2	山西省	太原市	娄烦县	1		0	1	0		7		0	0	1	0	0	0	1	0	0	0	0	0		2	1	3	3								1100+		150	1---6	0	0	0	0	0
1406	124.160.31.130	2015-12-11 02:44:41	2015-12-11 02:59:04	1	5	浙江省	杭州市	淳安县	2		0	1	0		5		0	1	0	0	0	0	0	0	0	1	0	0		2	1	2	3	0	1	0	0	0	0		1200左右	180	300多	最多时6位	0	0	0	0	0
1407	106.119.45.193	2015-12-11 08:58:28	2015-12-11 09:06:20	1	5	河北省	廊坊市	香河县	6	综合医院，分三区，专门的产科手术室	0	1	0		7		0	0	1	0	0	0	1	0	0	0	0	0		1	2	3	2												0	0	1	0	0
1408	221.174.143.222	2015-12-11 10:04:40	2015-12-11 10:11:13	1	4	江苏省	泰州市	兴化市	2		0	1	0	兴化市妇幼保健院	7		0	1	0	0	0	0	1	0	0	0	0	0		2	1	2	2											6	0	0	0	0	0
1409	121.28.57.61	2015-12-11 21:31:49	2015-12-11 21:40:13	1	2	河北省	石家庄市	平山县	1		0	1	0		7		0	1	0	0	0	0	0	0	0	1	0	0		1	1	2	2								3200	200	1082	2017-03-04	0	0	0	0	0
1410	117.136.24.53	2015-12-12 02:00:07	2015-12-12 02:13:52	1	5	湖南省	益阳市	沅江市	2		0	1	0	湖南省沅江市妇幼保健医院	5		0	0	1	0	0	0	0	0	0	1	0	0		2	1	2	2								四千五百左右	十多个吧！	一两千吧！		0	0	0	0	0
1411	14.17.86.240	2015-12-12 07:39:47	2015-12-12 07:47:55	1	1	山东省	淄博市	张店区	7		0	1	0	淄博莲池妇婴医院	5		0	0	1	0	0	0	1	0	0	1	0	0		3	2	3	3								4000	10例	1500	2到3位	1	1	0	0	0
1412	14.16.96.222	2015-12-12 09:48:11	2015-12-12 09:57:01	1	5	广东省	阳江市	阳春市	2		0	1	0	阳春市妇幼保健院	7		0	0	1	0	0	0	1	0	0	0	0	0		2	2	3	2								3636	1317	1132		0	0	0	0	0
														846	0.598726
[truncated: 44 more columns]

## Sheet: RegionalResponses In English 
									Regions	Numbers	Percentage (%)	Population in 2017(millions）	Adjusted (/100,000)	Weight of Survey by Region
									Tibet	1	0.000708215	3.37	2.96736	0.0101176
									Yunnan	21	0.0148725	48.01	4.37409	0.0149141
									Ningxia	3	0.00212465	6.82	4.39883	0.0149984
									Jilin	12	0.00849858	27.17	4.41664	0.0150592
									Guangxi	27	0.0191218	48.85	5.52712	0.0188455
									Guizhou	20	0.0141643	35.8	5.58659	0.0190483
									Liaoning	28	0.01983	43.69	6.40879	0.0218517
									Shanghai	16	0.0113314	24.18	6.61704	0.0225618
									Qinghai	4	0.00283286	5.98	6.68896	0.022807
									Jiangxi	33	0.0233711	46.22	7.13977	0.0243441
									Gansu	19	0.0134561	26.26	7.23534	0.0246699
									Hainan	7	0.00495751	9.26	7.5594	0.0257749
									Hunan	59	0.0417847	68.6	8.60058	0.029325
									Fujian	36	0.0254958	39.11	9.20481	0.0313851
									Sichuan	77	0.0545326	83.02	9.27487	0.031624
									Xinjiang	23	0.016289	24.45	9.40695	0.0320744
									Inner Mongolia	24	0.0169972	25.29	9.48992	0.0323573
									Shandong	95	0.0672805	100.06	9.4943	0.0323722
									Anhui	60	0.0424929	62.55	9.59233	0.0327064
									Tianjin	15	0.0106232	15.57	9.63391	0.0328482
									Shanxi	36	0.0254958	37.02	9.72447	0.033157
									Chongqing	33	0.0233711	30.75	10.7317	0.0365913
									Guangdong	122	0.0864023	111.69	10.9231	0.0372439
									Henan	108	0.0764873	95.59	11.2983	0.0385231
									Hubei	71	0.0502833	59.02	12.0298	0.0410174
									Hebei	91	0.0644476	75.2	12.1011	0.0412604
									Shaanxi	47	0.0332861	38.35	12.2555	0.0417871
									Heilongjiang	50	0.0354108	37.89	13.1961	0.044994
									Zhejiang	79	0.055949	56.57	13.965	0.0476157
									Jiangsu	138	0.0977337	80.29	17.1877	0.058604
									Beijing	57	0.0403683	21.71	26.2552	0.0895209
									31	1412	1	1388.34	293.286	1

## Sheet: Coding in original language and
	English questions translated by Google Translate	Options for the questions in English by Google Translate	Questions in Chinese	Chinese options for answers
Q1	Your occupation?	Multiple choice	您的职业是？	单选题
	Options for this question:		本题选项:
	1	Hospital administrator	1	医院行政人员
	2	Obstetrician	2	产科医生
	3	Obstetric nurse	3	产科护士
	4	Midwife	4	助产士
	5	Anesthesiologist	5	麻醉医生
	6	Others, please specify	6	其他，请注明
Q2	What city is your hospital located in?	Fill in the blanks	贵医院所在的城市是？	下拉填空题
	Options for this question:		本题选项:
	1	province	1	省份
	2	city	2	城市
	3	District/County	3	区/县
Q3	What is the nature of your hospital?	Multiple choice	贵医院的单位性质是？	单选题
	Options for this question:		本题选项:
	1	general Hospital	1	综合医院
	2	Obstetrics and Gynecology Hospital	2	妇产专科医院
	7	Private hospital	7	民营医院
	6	Others, please specify	6	其他，请注明
Q4	What is the rating of your hospital?	Multiple choice questions	贵医院的评级？	多选题
	Options for this question:		本题选项:
	3	Above level three (including level three)	3	三级以上（包含三级）
	4	Level two and above (including level two), below level three (not including level three)	4	二级以上（包含二级），三级以下（不包含三级）
	5	Below level 2 (not including level 2)	5	二级以下（不包含二级）
Q5	What is the full name of your hospital? (This question is optional)	Fill in the blank	您的医院全称是什么？（此题为选答题)	填空题
	Options for this question:		本题选项:
	1	Option 1	1	选项1
Q6	Which "Painless Childbirth China Tour" study programs have you participated in?	Multiple choice	您参加过哪些“无痛分娩中国行”的学习计划？	单选题
	Options for this question:		本题选项:
	1	Advanced Obstetric Anesthesia 123 Program	1	高级产科麻醉123计划
	2	Obstetric Anesthesia Capital Construction Plan	2	产科麻醉基本建设计划
	3	Obstetric Anesthesia Support Program	3	产科麻醉扶植计划
	4	Private hospital plan	4	民营医院计划
	5	Participate in training and learning	5	参加培训学习
	7	Never participated	7	没有参加过
	6	Others, please specify	6	其他，请注明
Q7	Have you heard of epidural labor analgesia?	Multiple choice questions	您听说过硬膜外分娩镇痛吗？	多选题
	Options for this question:		本题选项:
	3	No	3	没有
	4	I heard about it after the "Painless Childbirth China Tour" came	4	在“无痛分娩中国行”来后才听说
	5	I knew it before the "Painless Childbirth China Tour" came	5	在“无痛分娩中国行”来前就知道
	6	I have heard of some, but I don’t know what it is	6	听说过一些，但不清楚具体是什么
Q8	How did you know the "Painless Childbirth China Trip"? (Please outline all the answers you think are suitable, there can be more than one)	Multiple choice questions	你是怎么知道“无痛分娩中国行”的？（请勾画您认为适合的所有答案，可以多于一个）	多选题
	Options for this question:		本题选项:
	1	newspaper	1	报纸
	2	TV	2	电视
	3	WeChat Post	3	微信贴
	6	Sina Weibo	6	新浪微博
	5	Web page	5	网页
	7	Colleagues, friends, colleagues	7	同事、朋友、同行
	9	meeting	9	会议
	4	Others, please specify:	4	其他，请注明：
Q9	Do you think epidural will prolong the first stage of labor?	Multiple choice	您认为硬膜外会延长第一产程吗？	单选题
	Options for this question:		本题选项:
	1	meeting	1	会
	2	will not	2	不会
	3	uncertain	3	不确定
Q10	Do you think epidural will prolong the second stage of labor?	Multiple choice	您认为硬膜外会延长第二产程吗？	单选题
	Options for this question:		本题选项:
	1	meeting	1	会
	2	will not	2	不会
	3	uncertain	3	不确定
Q11	Do you think epidural will cause chronic low back pain in parturients?	Multiple choice	您认为硬膜外会造成产妇慢性腰痛吗？	单选题
	Options for this question:		本题选项:
	1	meeting	1	会
	2	will not	2	不会
	3	uncertain	3	不确定
Q12	Do you think the epidural will cause adverse effects on the fetus?	Multiple choice	您认为硬膜外会给胎儿造成不良影响吗？	单选题
	Options for this question:		本题选项:
	1	meeting	1	会
	2	will not	2	不会
	3	uncertain	3	不确定
Q13	If you answered "Yes" to question 12, what problems do you think the epidural will cause the fetus? (Please outline all the answers you think are suitable, there can be more than one)	Multiple choice questions	如果您第12题回答“会”，您认为硬膜外会造成胎儿哪些问题？（请勾画您认为适合的所有答案，可以多于一个）	多选题
	Options for this question:		本题选项:
	1	Brain damage	1	大脑损伤
	2	Respiratory depression	2	呼吸抑制
	3	Heart problems	3	心脏问题
	4	Difficulty in breastfeeding	4	哺乳困难
	6	I don’t know, I heard it’s bad for the fetus	6	不知道，听说对胎儿不好
	5	Others, please specify:	5	其他，请注明：
Q14	What are the delivery indicators in your hospital? (If you don’t know the answer, you can skip this question)	Multiple fill-in-the-blank	贵医院的各个分娩指标是多少？(不知道答案的，可以跳过此题)	多项填空题
	Options for this question:		本题选项:
	1	What was the total number of deliveries in 2014?	1	2014年总分娩量是多少？
	2	How many intraspinal labor analgesia were done in 2014?	2	2014年一共做过多少椎管内分娩镇痛？
	3	What is the total number of cesarean sections in 2014?	3	2014年剖宫产总数是多少？
Q15	How many mothers does each midwife in your hospital manage at the same time? (If you don’t know the answer, you can skip this question)	Fill in the blank	您所在医院每位助产士一般同时管理几位产妇？(不知道答案的，可以跳过此题)	填空题
	Options for this question:		本题选项:
	1	Option 1	1	选项1
Q16	What do you think is the reason for the low rate of epidural labor analgesia? (Please outline all the answers you think are suitable, there can be more than one)	Multiple choice questions	您认为硬膜外分娩镇痛使用率不高的原因是什么？（请勾画您认为适合的所有答案，可以多于一个）	多选题
	Options for this question:		本题选项:
	1	Cesarean section is safer than epidural. The local anesthetics and opioids in the epidural are harmful to the fetus	1	剖宫产比硬膜外安全，硬膜外中的局麻药和阿片类药物对胎儿有害
	2	After epidural, there are many maternal complications	2	硬膜外后，产妇并发症多
	3	Cesarean section earns more money than epidural, which will reduce department income	3	剖宫产比硬膜外挣钱多，硬膜外会减少科室收入
	4	We have never done epidural labor analgesia and don’t know how to do it	4	我们从来没做过硬膜外分娩镇痛，不知道如何做
	5	We have done epidural analgesia before, but the effect was not good, so we gave up	5	我们以前做过硬膜外镇痛，但效果不好，就放弃了
	6	The anesthesiologist is insufficiently staffed, and there is no time for epidural	6	麻醉医生人员不足，根本没有时间做硬膜外
	7	The midwife is too busy to observe patients with epidural analgesia	7	助产士太忙，没有时间观察硬膜外分娩镇痛的病人
	9	Obstetricians are unwilling to do	9	产科医生不愿意做
	10	The hospital leaders are unwilling to do	10	医院领导不愿意做
	13	The anesthesiologist is reluctant to do	13	麻醉医生不愿意做
	11	Maternal reluctance	11	产妇不愿意
	12	Maternal family members disagree	12	产妇家属不同意
	8	For other reasons, please specify:	8	其他原因，请注明：
Q17	If you know that epidural analgesia in childbirth will not cause harm to the mother and baby, but is beneficial to the mother and child, under the current circumstances, would you support the development of epidural analgesia in childbirth?	Multiple choice questions	如果您知道硬膜外分娩镇痛不会给母婴带来危害，反而对母婴有益，目前情况下，您会支持开展硬膜外分娩镇痛吗？	多选题
	Options for this question:		本题选项:
	1	Yes, as long as it is good for the patient. The reduction in economic income is also worth doing.	1	会，只要是对病人有好处。经济收入降低也值得做。
	2	Yes, as long as our income does not decrease.	2	会，只要我们的收入不减少。
	3	No, I think epidurals will have adverse effects on mothers and babies.	3	不会，我认为硬膜外会给母婴带来不良影响。
	4	No, now our patients are quite satisfied. In the current situation where the income of medical staff is not high, I am not willing to reduce income	4	不会，现在我们的病人挺满意。在目前医护人员收入不高的情况下，我不愿意再减少收入
Q18	The non-medicated labor analgesia currently used in your hospital? (Please outline all the answers you think are suitable, there can be more than one)	Multiple choice questions	贵院现行使用的非药物分娩镇痛方法？（请勾画您认为适合的所有答案，可以多于一个）	多选题
	Options for this question:		本题选项:
	1	Doula	1	导乐
	2	Doula	2	导乐仪
	3	Childbirth in water	3	水中分娩
	5	Hypnotic childbirth	5	催眠分娩
	6	Producing balls	6	产球
	7	Birth stool	7	产凳
	8	Water needle	8	水针
	9	spices	9	香料
	4	Others, please specify:	4	其他，请注明：
Q19	What is the drug-induced labor analgesia currently used in your hospital? (Please outline all the answers you think are suitable, there can be more than one)	Multiple choice questions	贵院现行使用的药物性分娩镇痛方法？（请勾画您认为适合的所有答案，可以多于一个）	多选题
	Options for this question:		本题选项:
	1	Intraspinal labor analgesia (painless labor)	1	椎管内分娩镇痛(无痛分娩)
	2	Intravenous labor analgesia (eg, Refine)	2	静脉分娩镇痛(比如，瑞芬)
	4	Others, please specify:	4	其他，请注明：
Q20	Hospital leadership support is very important. How do you think leaders should support painless delivery? (Please outline all the answers you think are suitable, there can be more than one)	Multiple choice questions	医院领导支持很重要，您觉得领导应该怎样支持无痛分娩？（请勾画您认为适合的所有答案，可以多于一个）	多选题
	Options for this question:		本题选项:
	1	1. Increase bonus	1	1，增加奖金
	2	2. Increase anesthesiologists	2	2，增加麻醉医生
	3	3. Increase midwives	3	3，增加助产士
	4	4. Increase obstetric nurses	4	4，增加产科护士
	5	5. Increase obstetricians	5	5，增加产科医生
	6	6. For other measures, please specify:	6	6，其他举措，请注明：
Q21	According to the factors you selected in question 20, sorted according to the importance of the influencing factors? (For example, suppose you choose 2, 3, 5; but you think the most important influencing factor is "5, increase obstetrician", and the least important is "2, increase anesthesiologist"; then please enter: 5 , 3, 2)	Fill in the blank	根据您第20题选择的因素，按照影响因素的重要性依次排序？(举例，假设您选择的选项为2、3、5；但您认为最重要的影响因素为“5，增加产科医生”，最不重要的是"2，增加麻醉医生"；那么请输入：5、3、2)	填空题
	Options for this question:		本题选项:
	1	Option 1	1	选项1
Q22	What do you think may be the reasons for the high cesarean section rate in China? (Please outline all the answers you think are suitable, there can be more than one)	Multiple choice questions	您认为造成中国高剖宫产率的原因可能包括哪些？（请勾画您认为适合的所有答案，可以多于一个）	多选题
	Options for this question:		本题选项:
	1	We know that the complications of cesarean section harm the parturient, but the patient asks to do it, because we are afraid of medical troubles, we dare not refrain from doing it	1	我们知道剖宫产并发症危害产妇，但病人要求做，因为怕医闹，我们不敢不做
	2	We know that the complications of cesarean section endanger the mother, but the patient wants the child to be born on the "good day and good day". This is Chinese culture, and we cannot fail to meet the patient's requirements.	2	我们知道剖宫产并发症危害产妇，但病人要孩子在“良辰吉日”出生，这是中国文化，我们不能不满足病人要求
	3	Cesarean section is very safe and will not harm the baby	3	剖宫产很安全，不会对婴儿造成危害
	4	Cesarean section is very safe and will not harm the mother	4	剖宫产很安全，不会对母亲造成危害
	5	Cesarean section is very safe and will not leave mothers with sequelae	5	剖宫产很安全，不会给母亲留后遗症
	6	Cesarean section is safe and has a higher income than epidural	6	剖宫产很安全，而且比做硬膜外收入高
	7	Others, please specify:	7	其他，请注明：
Q23	How much does your hospital charge for intraspinal analgesia? (This question is optional)	Fill in the blank	您所在医院现在对椎管内分娩镇痛的收费大约是多少？(此题为选答题)	填空题
	Options for this question:		本题选项:
	1	Option 1	1	选项1

## Sheet: Readable in Chinese
答卷编号	IP地址	来源	昵称(微信)	性别(微信)	城市(微信)	开始时间	结束时间	状态	Q1_您的职业是？	Q2_贵医院所在的城市是？_省份	Q2_贵医院所在的城市是？_城市	Q2_贵医院所在的城市是？_区/县	Q3_贵医院的单位性质是？	Q3_贵医院的单位性质是？_开放选项	Q4_贵医院的评级？_三级以上（包含三级）	Q4_贵医院的评级？_二级以上（包含二级），三级以下（不包含三级）	Q4_贵医院的评级？_二级以下（不包含二级）	Q5_您的医院全称是什么？（此题为选答题)	Q6_您参加过哪些“无痛分娩中国行”的学习计划？	Q6_您参加过哪些“无痛分娩中国行”的学习计划？_开放选项	Q7_您听说过硬膜外分娩镇痛吗？_没有	Q7_您听说过硬膜外分娩镇痛吗？_在“无痛分娩中国行”来后才听说	Q7_您听说过硬膜外分娩镇痛吗？_在“无痛分娩中国行”来前就知道	Q7_您听说过硬膜外分娩镇痛吗？_听说过一些，但不清楚具体是什么	Q8_你是怎么知道“无痛分娩中国行”的？（请勾画您认为适合的所有答案，可以多于一个）_报纸	Q8_你是怎么知道“无痛分娩中国行”的？（请勾画您认为适合的所有答案，可以多于一个）_电视	Q8_你是怎么知道“无痛分娩中国行”的？（请勾画您认为适合的所有答案，可以多于一个）_微信贴	Q8_你是怎么知道“无痛分娩中国行”的？（请勾画您认为适合的所有答案，可以多于一个）_新浪微博	Q8_你是怎么知道“无痛分娩中国行”的？（请勾画您认为适合的所有答案，可以多于一个）_网页	Q8_你是怎么知道“无痛分娩中国行”的？（请勾画您认为适合的所有答案，可以多于一个）_同事、朋友、同行	Q8_你是怎么知道“无痛分娩中国行”的？（请勾画您认为适合的所有答案，可以多于一个）_会议	Q8_你是怎么知道“无痛分娩中国行”的？（请勾画您认为适合的所有答案，可以多于一个）_其他，请注明：	Q8_你是怎么知道“无痛分娩中国行”的？（请勾画您认为适合的所有答案，可以多于一个）_其他，请注明：_开放选项	Q9_您认为硬膜外会延长第一产程吗？	Q10_您认为硬膜外会延长第二产程吗？	Q11_您认为硬膜外会造成产妇慢性腰痛吗？	Q12_您认为硬膜外会给胎儿造成不良影响吗？	Q13_如果您第12题回答“会”，您认为硬膜外会造成胎儿哪些问题？（请勾画您认为适合的所有答案，可以多于一个）_大脑损伤	Q13_如果您第12题回答“会”，您认为硬膜外会造成胎儿哪些问题？（请勾画您认为适合的所有答案，可以多于一个）_呼吸抑制	Q13_如果您第12题回答“会”，您认为硬膜外会造成胎儿哪些问题？（请勾画您认为适合的所有答案，可以多于一个）_心脏问题	Q13_如果您第12题回答“会”，您认为硬膜外会造成胎儿哪些问题？（请勾画您认为适合的所有答案，可以多于一个）_哺乳困难	Q13_如果您第12题回答“会”，您认为硬膜外会造成胎儿哪些问题？（请勾画您认为适合的所有答案，可以多于一个）_不知道，听说对胎儿不好	Q13_如果您第12题回答“会”，您认为硬膜外会造成胎儿哪些问题？（请勾画您认为适合的所有答案，可以多于一个）_其他，请注明：	Q13_如果您第12题回答“会”，您认为硬膜外会造成胎儿哪些问题？（请勾画您认为适合的所有答案，可以多于一个）_其他，请注明：_开放选项	Q14_贵医院的各个分娩指标是多少？(不知道答案的，可以跳过此题)_2014年总分娩量是多少？	Q14_贵医院的各个分娩指标是多少？(不知道答案的，可以跳过此题)_2014年一共做过多少椎管内分娩镇痛？	Q14_贵医院的各个分娩指标是多少？(不知道答案的，可以跳过此题)_2014年剖宫产总数是多少？	Q15_您所在医院每位助产士一般同时管理几位产妇？(不知道答案的，可以跳过此题)	Q16_您认为硬膜外分娩镇痛使用率不高的原因是什么？（请勾画您认为适合的所有答案，可以多于一个）_剖宫产比硬膜外安全，硬膜外中的局麻药和阿片类药物对胎儿有害
1	111.30.141.47	微信				2015-10-12 21:04:33	2015-10-12 21:09:41	正常完成	麻醉医生	河北省	邢台市	清河县	综合医院			二级以上（包含二级），三级以下（不包含三级）		清河县中心医院	参加培训学习				在“无痛分娩中国行”来前就知道				微信贴							不确定	不确定	不会	不会											2
2	115.199.236.82	微信				2015-10-12 21:03:58	2015-10-12 21:12:02	正常完成	助产士	浙江省	杭州市	建德市	综合医院		三级以上（包含三级）			浙江省建德市第一人民医院	没有参加过				在“无痛分娩中国行”来前就知道				微信贴			同事、朋友、同行				会	会	不确定	不确定								2440	5	1770	2～5
3	115.45.187.167	微信				2015-10-12 21:06:05	2015-10-12 21:13:07	正常完成	麻醉医生	广东省	深圳市	福田区	综合医院		三级以上（包含三级）			香港大学深圳医院	没有参加过				在“无痛分娩中国行”来前就知道				微信贴							不会	不会	不会	不会											1-2位
4	111.30.132.176	微信				2015-10-12 21:06:06	2015-10-12 21:13:51	正常完成	麻醉医生	山西省	运城市	稷山县	综合医院			二级以上（包含二级），三级以下（不包含三级）		山西省稷山县人民医院	没有参加过				在“无痛分娩中国行”来前就知道				微信贴							不会	不会	不会	不会									0
5	14.17.37.143	微信				2015-10-12 21:07:09	2015-10-12 21:15:06	正常完成	麻醉医生	广东省	广州市	增城市	综合医院			二级以上（包含二级），三级以下（不包含三级）		新塘医院	高级产科麻醉123计划				在“无痛分娩中国行”来前就知道						网页					不会	不会	不确定	不会											1到2位
6	59.39.109.168	微信				2015-10-12 21:10:27	2015-10-12 21:15:07	正常完成	麻醉医生	广东省	阳江市	江城区	综合医院			二级以上（包含二级），三级以下（不包含三级）		阳江市中西医结合医院	没有参加过				在“无痛分娩中国行”来前就知道				微信贴							不会	不会	不会	不会
7	124.91.143.229	微信				2015-10-12 21:07:49	2015-10-12 21:15:23	正常完成	麻醉医生	浙江省	绍兴市	越城区	综合医院		三级以上（包含三级）			绍兴第二医院	参加培训学习				在“无痛分娩中国行”来前就知道				微信贴		网页	同事、朋友、同行	会议			不会	不会	不会	不会		呼吸抑制						1600	30	1000
8	101.226.102.237	微信				2015-10-12 21:10:52	2015-10-12 21:15:32	正常完成	麻醉医生	山东省	临沂市	费县	综合医院			二级以上（包含二级），三级以下（不包含三级）		中医院	参加培训学习				在“无痛分娩中国行”来前就知道				微信贴							会	会	不会	不会
9	106.38.214.227	微信				2015-10-12 21:08:47	2015-10-12 21:15:37	正常完成	麻醉医生	山东省	聊城市	东昌府区	民营医院			二级以上（包含二级），三级以下（不包含三级）		聊城市光明眼科医院	没有参加过			在“无痛分娩中国行”来后才听说					微信贴		网页	同事、朋友、同行	会议			不会	会	不会	不确定
10	61.134.147.115	微信				2015-10-12 21:09:56	2015-10-12 21:15:41	正常完成	麻醉医生	河北省	保定市	涿州市	妇产专科医院			二级以上（包含二级），三级以下（不包含三级）		涿州市妇幼保健院	参加培训学习			在“无痛分娩中国行”来后才听说							网页					不确定	不确定	不会	不会
11	223.85.132.35	微信				2015-10-12 21:08:36	2015-10-12 21:16:13	正常完成	麻醉医生	四川省	宜宾市	珙县	妇产专科医院				二级以下（不包含二级）	dzyy	参加培训学习				在“无痛分娩中国行”来前就知道				微信贴			同事、朋友、同行				会	不确定	不会	不会					不知道，听说对胎儿不好				600	500
12	111.30.132.208	微信				2015-10-12 21:11:28	2015-10-12 21:16:56	正常完成	麻醉医生	黑龙江省	伊春市	嘉荫县	综合医院			二级以上（包含二级），三级以下（不包含三级）		嘉荫县人民医院	没有参加过				在“无痛分娩中国行”来前就知道				微信贴							不会	不会	不会	不会										200
13	61.131.105.213	微信				2015-10-12 21:10:13	2015-10-12 21:17:09	正常完成	麻醉医生	福建省	泉州市	泉港区	综合医院		三级以上（包含三级）			福建医科大学附属第一医院闽南分院	民营医院计划				在“无痛分娩中国行”来前就知道							同事、朋友、同行	会议	其他，请注明：	丁香园	不会	不确定	不会	不会
14	115.153.161.58	微信				2015-10-12 21:11:24	2015-10-12 21:17:12	正常完成	麻醉医生	江西省	萍乡市	上栗县	综合医院				二级以下（不包含二级）	江西省萍乡市上栗县东源中心卫生院	没有参加过				在“无痛分娩中国行”来前就知道				微信贴							不确定	不会	不确定	不会
15	117.175.88.49	微信				2015-10-12 21:09:19	2015-10-12 21:18:08	正常完成	麻醉医生	贵州省	六盘水市	六枝特区	民营医院			二级以上（包含二级），三级以下（不包含三级）		六枝特区现代妇产医院	没有参加过				在“无痛分娩中国行”来前就知道				微信贴							不确定	不确定	不会	不确定								1000	0	400
16	223.85.132.23	微信	藏绒和心	男	云南 昆明 中国	2015-10-12 21:11:25	2015-10-12 21:19:05	正常完成	麻醉医生	云南省	西双版纳傣族自治州	勐海县	综合医院			二级以上（包含二级），三级以下（不包含三级）		县人民医院	没有参加过					听说过一些，但不清楚具体是什么	报纸		微信贴		网页		会议			不会	不会	不会	不会
17	106.38.252.68	微信				2015-10-12 21:14:24	2015-10-12 21:19:11	正常完成	麻醉医生	天津市	天津市	河东区	综合医院		三级以上（包含三级）			n	没有参加过				在“无痛分娩中国行”来前就知道				微信贴							会	不会	不确定	不会		呼吸抑制
18	111.30.132.194	微信				2015-10-12 21:06:21	2015-10-12 21:19:34	正常完成	麻醉医生	山西省	阳泉市	盂县	综合医院			二级以上（包含二级），三级以下（不包含三级）		盂县中医医院	参加培训学习				在“无痛分娩中国行”来前就知道				微信贴		网页					不会	不会	不会	不会									50	200
19	183.61.51.190	微信				2015-10-12 21:13:56	2015-10-12 21:19:34	正常完成	麻醉医生	广东省	揭阳市	榕城区	民营医院				二级以下（不包含二级）	揭阳安真妇产医院	没有参加过			在“无痛分娩中国行”来后才听说								同事、朋友、同行	会议			不会	不会	不会	不会
20	115.201.174.206					2015-10-12 21:07:10	2015-10-12 21:20:07	正常完成	麻醉医生	浙江省	台州市	椒江区	综合医院		三级以上（包含三级）			台州市立医院	其他，请注明	产科麻醉培训基地（南京妇保院）			在“无痛分娩中国行”来前就知道						网页	同事、朋友、同行	会议			不会	不确定	不会	不会									27例	剖宫产率49％
21	111.30.131.199	微信				2015-10-12 21:13:10	2015-10-12 21:20:36	正常完成	麻醉医生	吉林省	长春市	南关区	妇产专科医院		三级以上（包含三级）			长春市妇产医院	参加培训学习				在“无痛分娩中国行”来前就知道						网页	同事、朋友、同行	会议			不会	不会	不会	不会											一个
22	101.226.125.119	微信				2015-10-12 21:14:35	2015-10-12 21:20:41	正常完成	产科医生	山东省	德州市	临邑县	综合医院		三级以上（包含三级）			临邑县人民医院	没有参加过				在“无痛分娩中国行”来前就知道								会议			不会	不会	不会	不会								3500		1600左右
23	101.226.125.121	微信				2015-10-12 21:15:07	2015-10-12 21:21:26	正常完成	麻醉医生	江苏省	徐州市	邳州市	综合医院		三级以上（包含三级）			邳州市中医院	没有参加过				在“无痛分娩中国行”来前就知道							同事、朋友、同行				会	会	不会	不会
24	139.203.92.109	微信				2015-10-12 21:14:39	2015-10-12 21:21:36	正常完成	麻醉医生	四川省	南充市	顺庆区	妇产专科医院			二级以上（包含二级），三级以下（不包含三级）		南充市第四人民医院	没有参加过				在“无痛分娩中国行”来前就知道				微信贴		网页	同事、朋友、同行				不会	会	不会	不会									没有	2800左右	1-2个
25	222.89.225.14	微信				2015-10-12 21:14:25	2015-10-12 21:22:05	正常完成	麻醉医生	河南省	漯河市	舞阳县	综合医院			二级以上（包含二级），三级以下（不包含三级）		舞阳县中心医院	参加培训学习				在“无痛分娩中国行”来前就知道			电视			网页		会议			会	会	不会	不会								1200	0	500	2017-02-03
26	101.226.61.142	微信				2015-10-12 21:12:17	2015-10-12 21:22:06	正常完成	麻醉医生	山东省	聊城市	东昌府区	妇产专科医院			二级以上（包含二级），三级以下（不包含三级）		东昌府区妇幼保健院	高级产科麻醉123计划				在“无痛分娩中国行”来前就知道								会议			不会	会	不会	不会								17800	大于6000	7500
27	122.242.242.97	微信				2015-10-12 21:15:00	2015-10-12 21:23:41	正常完成	产科医生	浙江省	金华市	永康市	综合医院		三级以上（包含三级）			永康市第一人民医院	参加培训学习				在“无痛分娩中国行”来前就知道				微信贴			同事、朋友、同行				不会	不会	会	不确定		呼吸抑制						4000	0	2000以下
28	120.210.161.185	微信				2015-10-12 21:17:20	2015-10-12 21:24:10	正常完成	麻醉医生	安徽省	巢湖市	居巢区	妇产专科医院				二级以下（不包含二级）	康平妇产医院	参加培训学习				在“无痛分娩中国行”来前就知道								会议			不会	不会	不会	不会								2000	500	1300	3
29	58.62.255.230	微信				2015-10-12 21:20:27	2015-10-12 21:24:14	正常完成	麻醉医生	广东省	惠州市	惠城区	民营医院		三级以上（包含三级）			中信惠州医院	参加培训学习				在“无痛分娩中国行”来前就知道							同事、朋友、同行				不会	不会	不会	不会
30	219.133.40.15	微信				2015-10-12 21:20:16	2015-10-12 21:25:03	正常完成	麻醉医生	广东省	珠海市	斗门区	民营医院				二级以下（不包含二级）	珠海凤凰妇科医院	参加培训学习				在“无痛分娩中国行”来前就知道				微信贴	新浪微博		同事、朋友、同行	会议			不会	不会	不会	不会
31	115.208.156.99	微信				2015-10-12 21:19:32	2015-10-12 21:25:57	正常完成	麻醉医生	浙江省	湖州市	长兴县	妇产专科医院		三级以上（包含三级）			长兴县妇幼保健院	参加培训学习				在“无痛分娩中国行”来前就知道								会议			不会	不确定	不确定	不会
32	113.75.33.30	微信				2015-10-12 21:15:28	2015-10-12 21:26:55	正常完成	麻醉医生	广东省	河源市	连平县	综合医院			二级以上（包含二级），三级以下（不包含三级）		连平县人民医院	没有参加过				在“无痛分娩中国行”来前就知道				微信贴							不会	不会	不确定	不会								约2300	没有开展	约800多
33	111.30.132.158	微信				2015-10-12 21:24:42	2015-10-12 21:27:56	正常完成	麻醉医生	江苏省	扬州市	江都市	妇产专科医院		三级以上（包含三级）			保密	没有参加过			在“无痛分娩中国行”来后才听说					微信贴	新浪微博		同事、朋友、同行	会议			不会	不会	不会	不确定
34	112.17.239.209	微信				2015-10-12 21:22:09	2015-10-12 21:28:03	正常完成	麻醉医生	浙江省	温州市	鹿城区	民营医院			二级以上（包含二级），三级以下（不包含三级）		温州和平整形医院	没有参加过				在“无痛分娩中国行”来前就知道							同事、朋友、同行				不会	不会	不会	不会
35	101.226.125.120	微信				2015-10-12 21:16:35	2015-10-12 21:28:16	正常完成	助产士	湖北省	黄冈市	黄梅县	综合医院			二级以上（包含二级），三级以下（不包含三级）		湖北省黄梅县人民医院	参加培训学习			在“无痛分娩中国行”来后才听说					微信贴							不确定	会	会	不会								1000多例	0	54%剖宫产	根据产妇数决定，值班只有一个助产士
36	14.17.37.68	微信				2015-10-12 21:21:53	2015-10-12 21:29:02	正常完成	麻醉医生	福建省	南平市	松溪县	综合医院			二级以上（包含二级），三级以下（不包含三级）		松溪县医院	没有参加过				在“无痛分娩中国行”来前就知道				微信贴							不会	不会	不会	不会									5	800
37	101.226.125.114	微信				2015-10-12 21:21:03	2015-10-12 21:29:32	正常完成	麻醉医生	湖北省	咸宁市	赤壁市	妇产专科医院				二级以下（不包含二级）	妇幼保健院	参加培训学习					听说过一些，但不清楚具体是什么			微信贴							不确定	不确定	不确定	不会
38	101.226.61.186	微信				2015-10-12 21:23:54	2015-10-12 21:29:41	正常完成	麻醉医生	安徽省	蚌埠市	禹会区	综合医院		三级以上（包含三级）			1	没有参加过				在“无痛分娩中国行”来前就知道						网页		会议			不会	不会	不会	不会											4
39	14.30.3.180	微信				2015-10-12 21:25:12	2015-10-12 21:30:14	正常完成	麻醉医生	广东省	深圳市	宝安区	妇产专科医院			二级以上（包含二级），三级以下（不包含三级）		宝安区妇幼保健院	高级产科麻醉123计划				在“无痛分娩中国行”来前就知道							同事、朋友、同行	会议			不确定	不确定	不会	不会								10000			3
40	111.30.132.148	微信				2015-10-12 21:23:20	2015-10-12 21:31:18	正常完成	麻醉医生	陕西省	安康市	汉滨区	综合医院		三级以上（包含三级）			安康市人民医院	参加培训学习			在“无痛分娩中国行”来后才听说					微信贴							不会	会	不会	不会											一个
41	183.61.51.191	微信				2015-10-12 21:25:38	2015-10-12 21:32:55	正常完成	麻醉医生	湖南省	长沙市	长沙县	妇产专科医院			二级以上（包含二级），三级以下（不包含三级）		长沙县妇幼保健院	没有参加过				在“无痛分娩中国行”来前就知道				微信贴		网页	同事、朋友、同行	会议			不会	不会	不会	不会
42	183.60.52.227	微信				2015-10-12 21:27:06	2015-10-12 21:33:02	正常完成	产科护士	湖南省	长沙市	雨花区	其他，请注明	小综合，大专科（职业病专科）		二级以上（包含二级），三级以下（不包含三级）		湖南省职防院	没有参加过				在“无痛分娩中国行”来前就知道							同事、朋友、同行				不确定	会	不会	不确定								近3000		0.33	2~3
43	119.62.84.99					2015-10-12 21:26:00	2015-10-12 21:33:44	正常完成	麻醉医生	云南省	昆明市	禄劝彝族苗族自治县	综合医院			二级以上（包含二级），三级以下（不包含三级）		禄劝彝族苗族自治县人民医院	没有参加过				在“无痛分娩中国行”来前就知道								会议			不确定	不会	不确定	不会
44	59.172.73.230					2015-10-12 21:25:31	2015-10-12 21:34:00	正常完成	麻醉医生	湖北省	武汉市	江岸区	妇产专科医院		三级以上（包含三级）			妇幼保健院	产科麻醉基本建设计划				在“无痛分娩中国行”来前就知道								会议			不会	不确定	不会	不会
45	14.17.11.196	微信				2015-10-12 21:26:48	2015-10-12 21:34:10	正常完成	麻醉医生	广东省	广州市	白云区	综合医院			二级以上（包含二级），三级以下（不包含三级）		广州市白云区第三人民医院	没有参加过				在“无痛分娩中国行”来前就知道				微信贴		网页	同事、朋友、同行				不会	不会	不会	不会								2500左右	1200左右		2017-02-03
46	117.177.75.129	微信				2015-10-12 21:27:14	2015-10-12 21:34:40	正常完成	麻醉医生	四川省	凉山彝族自治州	会理县	综合医院			二级以上（包含二级），三级以下（不包含三级）		会理县人民医院	没有参加过				在“无痛分娩中国行”来前就知道							同事、朋友、同行				不会	不会	不确定	不会
47	117.172.27.238					2015-10-12 21:25:36	2015-10-12 21:34:44	正常完成	麻醉医生	四川省	成都市	郫县	妇产专科医院			二级以上（包含二级），三级以下（不包含三级）		郫县妇幼保健院	没有参加过					听说过一些，但不清楚具体是什么					网页	同事、朋友、同行				不会	不会	不确定	不会
48	111.30.132.212	微信				2015-10-12 21:28:04	2015-10-12 21:35:16	正常完成	产科医生	河北省	唐山市	路南区	妇产专科医院		三级以上（包含三级）			唐山市妇幼保健院	高级产科麻醉123计划				在“无痛分娩中国行”来前就知道				微信贴							会	会	不会	不确定								10003			1个
49	14.17.37.146	微信				2015-10-12 21:27:57	2015-10-12 21:36:36	正常完成	麻醉医生	广东省	广州市	越秀区	妇产专科医院			二级以上（包含二级），三级以下（不包含三级）		广州市越秀区妇幼保健院	参加培训学习				在“无痛分娩中国行”来前就知道				微信贴	新浪微博						不会	会	不会	不会								1500左右	350左右	600左右
50	218.64.29.149	微信	沐晴爱听风~	女	江西 南昌 中国	2015-10-12 21:31:43	2015-10-12 21:37:12	正常完成	麻醉医生	江西省	南昌市	东湖区	综合医院		三级以上（包含三级）			南昌大学第二附属医院	其他，请注明	南京妇幼保健院开展的分娩镇痛学习班		在“无痛分娩中国行”来后才听说									会议			不会	不确定	不会	不会
51	111.30.132.146	微信				2015-10-12 21:34:42	2015-10-12 21:37:14	正常完成	麻醉医生	天津市	天津市	西青区	综合医院			二级以上（包含二级），三级以下（不包含三级）		天津市西青医院	参加培训学习				在“无痛分娩中国行”来前就知道				微信贴		网页					不确定	不会	不会	不会
52	180.99.97.187	微信				2015-10-12 21:31:51	2015-10-12 21:38:02	正常完成	助产士	江苏省	南通市	崇川区	妇产专科医院		三级以上（包含三级）			nantong fuyou	高级产科麻醉123计划				在“无痛分娩中国行”来前就知道						网页		会议			不会	会	不会	不会								8000	800	4000	是
53	221.8.134.74	微信				2015-10-12 21:31:58	2015-10-12 21:41:15	正常完成	麻醉医生	吉林省	吉林市	桦甸市	综合医院			二级以上（包含二级），三级以下（不包含三级）		桦甸市人民医院	参加培训学习				在“无痛分娩中国行”来前就知道				微信贴		网页	同事、朋友、同行				不会	不会	不会	不会
54	219.133.40.13	微信				2015-10-12 21:33:38	2015-10-12 21:41:51	正常完成	麻醉医生	广东省	广州市	白云区	综合医院		三级以上（包含三级）			广中一附	高级产科麻醉123计划				在“无痛分娩中国行”来前就知道				微信贴			同事、朋友、同行		其他，请注明：	温州医科大附二院	不会	不会	不确定	不会									少于50例
55	42.100.32.62	微信				2015-10-12 21:29:45	2015-10-12 21:41:52	正常完成	产科医生	黑龙江省	哈尔滨市	南岗区	综合医院		三级以上（包含三级）			哈尔滨医科大学附属第四医院	参加培训学习			在“无痛分娩中国行”来后才听说								同事、朋友、同行				不确定	不确定	不会	不会								2965	50多例	1602	3～4位
56	124.236.31.166	微信				2015-10-12 21:36:38	2015-10-12 21:42:44	正常完成	麻醉医生	河北省	石家庄市	辛集市	妇产专科医院				二级以下（不包含二级）	辛集市妇幼保健院	参加培训学习				在“无痛分娩中国行”来前就知道								会议			不会	会	会	不会
57	103.250.251.99	微信				2015-10-12 21:35:41	2015-10-12 21:43:06	正常完成	麻醉医生	湖南省	湘潭市	湘潭县	综合医院			二级以上（包含二级），三级以下（不包含三级）		湘潭县人民医院	没有参加过			在“无痛分娩中国行”来后才听说					微信贴							不会	不会	不会	不会								百分之七十	500例左右	1500例左右	一至两位
58	49.65.208.53	微信				2015-10-12 21:36:26	2015-10-12 21:43:07	正常完成	产科医生	江苏省	南京市	秦淮区	妇产专科医院		三级以上（包含三级）			南京市妇幼保健院	高级产科麻醉123计划				在“无痛分娩中国行”来前就知道								会议			不会	会	不会	不会								22000多	10000多	8000多	2017-04-05
59	118.117.98.115	微信				2015-10-12 21:32:30	2015-10-12 21:43:09	正常完成	产科医生	四川省	遂宁市	船山区	综合医院		三级以上（包含三级）			四川遂宁中心医院	参加培训学习				在“无痛分娩中国行”来前就知道		报纸					同事、朋友、同行	会议			不确定	会	不会	不会								3247	不到100		3个以上
60	117.136.81.33	微信				2015-10-12 21:35:59	2015-10-12 21:43:20	正常完成	产科医生	湖北省	武汉市	武昌区	综合医院		三级以上（包含三级）			湖北省人民医院	其他，请注明	听过陶为科的课			在“无痛分娩中国行”来前就知道								会议			不会	会	不确定	不会								3000	0	1800	2到3
61	111.30.132.195	微信				2015-10-12 21:37:04	2015-10-12 21:44:16	正常完成	麻醉医生	四川省	广元市	市中区	综合医院		三级以上（包含三级）			广元市第二人民医院	参加培训学习					听说过一些，但不清楚具体是什么			微信贴			同事、朋友、同行				不会	不会	不确定	不会
62	110.244.177.97	微信				2015-10-12 21:26:27	2015-10-12 21:45:45	正常完成	麻醉医生	河北省	沧州市	吴桥县	综合医院			二级以上（包含二级），三级以下（不包含三级）		河北省吴桥县医院	没有参加过				在“无痛分娩中国行”来前就知道							同事、朋友、同行				不会	不会	不会	不会											2
63	49.71.165.167	微信				2015-10-12 21:34:56	2015-10-12 21:46:54	正常完成	产科医生	江苏省	泰州市	海陵区	民营医院			二级以上（包含二级），三级以下（不包含三级）		泰州市妇幼保健院	没有参加过					听说过一些，但不清楚具体是什么			微信贴			同事、朋友、同行	会议			不会	不会	不会	不会								4000左右	未开展	2000左右	1－3个
64	183.221.90.255					2015-10-12 21:41:55	2015-10-12 21:48:35	正常完成	麻醉医生	四川省	成都市	金牛区	妇产专科医院			二级以上（包含二级），三级以下（不包含三级）		金牛区妇幼保健院	没有参加过				在“无痛分娩中国行”来前就知道							同事、朋友、同行				不会	不确定	不会	不会								4000	100	1000
65	101.226.61.184	微信				2015-10-12 21:39:25	2015-10-12 21:48:56	正常完成	麻醉医生	安徽省	宿州市	��桥区	民营医院				二级以下（不包含二级）	宿州西苑医院	高级产科麻醉123计划				在“无痛分娩中国行”来前就知道				微信贴		网页	同事、朋友、同行	会议			不会	不确定	不会	不会											2---3
66	111.30.132.190	微信				2015-10-12 21:39:29	2015-10-12 21:50:00	正常完成	助产士	内蒙古自治区	包头市	昆都仑区	综合医院			二级以上（包含二级），三级以下（不包含三级）		包钢集团第三职工医院	参加培训学习				在“无痛分娩中国行”来前就知道								会议			不会	会	不确定	不确定		呼吸抑制						10529	200多	不到4000例	二名左右
67	221.236.193.75	微信				2015-10-12 21:44:30	2015-10-12 21:50:15	正常完成	麻醉医生	四川省	乐山市	犍为县	妇产专科医院				二级以下（不包含二级）	犍为县妇幼保健院	高级产科麻醉123计划				在“无痛分娩中国行”来前就知道						网页					不会	不会	不会	不会											2至3位
68	123.149.33.206	微信				2015-10-12 21:43:52	2015-10-12 21:52:19	正常完成	麻醉医生	河南省	郑州市	荥阳市	综合医院			二级以上（包含二级），三级以下（不包含三级）		荥阳市第二人民医院	没有参加过				在“无痛分娩中国行”来前就知道						网页					不会	不会	不会	不会
69	101.226.125.109	微信				2015-10-12 21:46:36	2015-10-12 21:52:20	正常完成	麻醉医生	山东省	济宁市	市中区	综合医院		三级以上（包含三级）			济宁市第一人民医院	没有参加过			在“无痛分娩中国行”来后才听说							网页		会议			不会	不会	不会	不会
70	101.226.125.115	微信				2015-10-12 21:40:10	2015-10-12 21:52:54	正常完成	麻醉医生	河南省	洛阳市	涧西区	综合医院			二级以上（包含二级），三级以下（不包含三级）		中信中心医院	参加培训学习				在“无痛分娩中国行”来前就知道				微信贴							不确定	不会	不会	不会											一位
71	175.166.181.93	微信				2015-10-12 21:45:03	2015-10-12 21:54:22	正常完成	产科医生	辽宁省	大连市	沙河口区	妇产专科医院			二级以上（包含二级），三级以下（不包含三级）		辽宁省大连市妇幼保健院	高级产科麻醉123计划				在“无痛分娩中国行”来前就知道						网页					会	会	不会	不会								21100余例	15000余例	7500余例	3－4位以上
72	222.215.113.195					2015-10-12 21:46:26	2015-10-12 21:54:49	正常完成	麻醉医生	四川省	达州市	宣汉县	综合医院			二级以上（包含二级），三级以下（不包含三级）		宣汉县中医院	没有参加过					听说过一些，但不清楚具体是什么			微信贴				会议			会	会	不确定	不确定								500	20	230
73	101.226.125.118	微信				2015-10-12 21:49:57	2015-10-12 21:54:53	正常完成	麻醉医生	河南省	许昌市	长葛市	综合医院			二级以上（包含二级），三级以下（不包含三级）		长葛市人民医院	没有参加过				在“无痛分娩中国行”来前就知道				微信贴		网页	同事、朋友、同行				不会	不会	不会	不会
74	60.15.34.73	微信				2015-10-12 21:45:59	2015-10-12 21:55:03	正常完成	产科医生	黑龙江省	伊春市	嘉荫县	综合医院			二级以上（包含二级），三级以下（不包含三级）		嘉荫县人民医院	没有参加过			在“无痛分娩中国行”来后才听说					微信贴							会	会	不会	不会
75	125.39.180.189					2015-10-12 21:52:34	2015-10-12 21:55:26	正常完成	麻醉医生	河北省	石家庄市	正定县	综合医院			二级以上（包含二级），三级以下（不包含三级）		正定县人民医院	没有参加过				在“无痛分娩中国行”来前就知道				微信贴							不会	会	不会	不会									5
76	110.188.239.245					2015-10-12 21:49:29	2015-10-12 21:55:58	正常完成	产科医生	四川省	绵阳市	涪城区	综合医院			二级以上（包含二级），三级以下（不包含三级）		绵阳高新区医院	参加培训学习			在“无痛分娩中国行”来后才听说							网页					会	不会	不会	不会
77	113.122.225.144					2015-10-12 21:47:49	2015-10-12 21:56:26	正常完成	助产士	山东省	临沂市	兰山区	妇产专科医院		三级以上（包含三级）			临沂市妇女儿童医院	没有参加过				在“无痛分娩中国行”来前就知道					新浪微博						会	不确定	不会	不会								接近两万？？具体多少不知道	今年的无痛分娩率接近百分之七十	不到百分之四十七左右吧，具体数据没注意
78	101.226.61.181	微信				2015-10-12 21:51:16	2015-10-12 21:56:27	正常完成	麻醉医生	江苏省	南通市	崇川区	综合医院		三级以上（包含三级）			南通大学附属医院	参加培训学习				在“无痛分娩中国行”来前就知道				微信贴			同事、朋友、同行	会议			会	不会	不会	不会
79	223.85.132.24	微信				2015-10-12 21:46:17	2015-10-12 21:56:29	正常完成	麻醉医生	贵州省	黔西南布依族苗族自治州	贞丰县	综合医院			二级以上（包含二级），三级以下（不包含三级）		县医院	没有参加过				在“无痛分娩中国行”来前就知道				微信贴							不会	不会	会	不会
80	223.104.10.2					2015-10-12 21:47:26	2015-10-12 21:57:05	正常完成	麻醉医生	江西省	抚州市	黎川县	综合医院			二级以上（包含二级），三级以下（不包含三级）		黎川县人民医院	没有参加过				在“无痛分娩中国行”来前就知道							同事、朋友、同行	会议			不会	不会	不会	不会
81	171.36.8.172	微信				2015-10-12 21:50:31	2015-10-12 21:57:25	正常完成	麻醉医生	广西壮族自治区	南宁市	青秀区	综合医院		三级以上（包含三级）			广西壮族自治区人民医院	参加培训学习				在“无痛分娩中国行”来前就知道								会议			会	不会	不会	不会									147		2或3
82	219.133.40.16	微信				2015-10-12 21:51:28	2015-10-12 21:58:09	正常完成	麻醉医生	湖南省	岳阳市	平江县	综合医院			二级以上（包含二级），三级以下（不包含三级）		平江县第一人民医院	没有参加过			在“无痛分娩中国行”来后才听说					微信贴			同事、朋友、同行	会议			会	不确定	不会	会		呼吸抑制			不知道，听说对胎儿不好					2800
83	120.38.246.170	微信				2015-10-12 21:52:35	2015-10-12 21:58:29	正常完成	麻醉医生	福建省	南平市	光泽县	综合医院			二级以上（包含二级），三级以下（不包含三级）		光泽县医院	没有参加过				在“无痛分娩中国行”来前就知道		报纸				网页					不确定	不确定	不会	不会
84	117.136.49.214	微信				2015-10-12 21:53:24	2015-10-12 22:00:10	正常完成	麻醉医生	江西省	萍乡市	芦溪县	综合医院			二级以上（包含二级），三级以下（不包含三级）		江西省芦溪县人民医院	参加培训学习				在“无痛分娩中国行”来前就知道						网页					不会	不会	不会	不会
85	221.207.74.182	微信				2015-10-12 21:53:22	2015-10-12 22:00:39	正常完成	产科医生	黑龙江省	佳木斯市	富锦市	综合医院		三级以上（包含三级）			建三江人民医院	没有参加过				在“无痛分娩中国行”来前就知道						网页					会	会	不会	不会								801	无	400
86	117.136.75.119	微信				2015-10-12 21:37:43	2015-10-12 22:00:42	正常完成	麻醉医生	福建省	龙岩市	新罗区	综合医院		三级以上（包含三级）			龙岩人民医院	没有参加过				在“无痛分娩中国行”来前就知道							同事、朋友、同行				不会	不会	不会	不会								8000	2014年3O个 2O15年到现在做800个。	3000	待产室1到8位 产房1到2位
87	1.62.56.208	微信				2015-10-12 21:51:15	2015-10-12 22:01:41	正常完成	产科医生	黑龙江省	哈尔滨市	五常市	妇产专科医院			二级以上（包含二级），三级以下（不包含三级）		五常市妇幼保健院	没有参加过					听说过一些，但不清楚具体是什么						同事、朋友、同行	会议			会	会	不确定	不会		呼吸抑制						1100	1	600
88	101.226.69.112	微信				2015-10-12 21:52:06	2015-10-12 22:01:42	正常完成	麻醉医生	浙江省	温州市	鹿城区	民营医院		三级以上（包含三级）			哦	参加培训学习				在“无痛分娩中国行”来前就知道			电视				同事、朋友、同行				不会	不会	不会	不确定			心脏问题					1000	0	400
89	101.226.89.14	微信				2015-10-12 21:54:12	2015-10-12 22:01:44	正常完成	产科医生	河南省	南阳市	内乡县	综合医院				二级以下（不包含二级）	内乡县卫校附属医院	参加培训学习				在“无痛分娩中国行”来前就知道								会议			不会	会	不会	不会
90	112.13.219.62	微信				2015-10-12 21:54:43	2015-10-12 22:01:52	正常完成	麻醉医生	浙江省	宁波市	海曙区	妇产专科医院		三级以上（包含三级）			.......	产科麻醉基本建设计划				在“无痛分娩中国行”来前就知道								会议			不会	不会	不会	不会											1
91	122.157.96.199	微信				2015-10-12 21:56:06	2015-10-12 22:02:31	正常完成	产科医生	黑龙江省	齐齐哈尔市	富裕县	综合医院			二级以上（包含二级），三级以下（不包含三级）		富裕妇幼保健院	参加培训学习			在“无痛分娩中国行”来后才听说								同事、朋友、同行	会议			不确定	不确定	不确定	不确定
92	101.226.125.122	微信				2015-10-12 21:59:08	2015-10-12 22:04:10	正常完成	麻醉医生	安徽省	淮南市	谢家集区	综合医院		三级以上（包含三级）			……	参加培训学习				在“无痛分娩中国行”来前就知道							同事、朋友、同行	会议			不确定	不确定	不会	不会
93	182.110.43.173	微信				2015-10-12 21:59:01	2015-10-12 22:04:17	正常完成	麻醉医生	江西省	九江市	瑞昌市	妇产专科医院			二级以上（包含二级），三级以下（不包含三级）		瑞昌市妇幼保健院	参加培训学习			在“无痛分娩中国行”来后才听说								同事、朋友、同行				会	会	不会	不会		呼吸抑制
94	114.232.157.176	微信				2015-10-12 21:57:40	2015-10-12 22:04:27	正常完成	产科护士	江苏省	南通市	崇川区	妇产专科医院		三级以上（包含三级）			南通市妇幼保健院	没有参加过			在“无痛分娩中国行”来后才听说					微信贴			同事、朋友、同行				不会	不会	不会	不会								一万	不太清楚	5000左右
95	111.30.132.205	微信				2015-10-12 21:50:39	2015-10-12 22:04:39	正常完成	医院行政人员	广东省	东莞市	市辖区	妇产专科医院		三级以上（包含三级）			东莞市妇幼保健院	没有参加过				在“无痛分娩中国行”来前就知道						网页			其他，请注明：	中国妇产科网	会	会	不确定	不会								9000余人	1000左右	3600左右	1-2人，
96	101.226.125.116	微信				2015-10-12 22:02:11	2015-10-12 22:06:57	正常完成	其他，请注明	江苏省	泰州市	泰兴市	综合医院		三级以上（包含三级）			泰兴市人民医院	没有参加过			在“无痛分娩中国行”来后才听说								同事、朋友、同行				不会	不确定	不会	不会					不知道，听说对胎儿不好
97	223.85.132.34	微信				2015-10-12 22:01:09	2015-10-12 22:07:18	正常完成	麻醉医生	四川省	巴中市	巴州区	综合医院		三级以上（包含三级）			巴中市中医院	参加培训学习				在“无痛分娩中国行”来前就知道						网页	同事、朋友、同行				不会	不确定	会	不会									80	750	2017-02-03
98	118.250.111.88	微信				2015-10-12 22:02:04	2015-10-12 22:08:11	正常完成	麻醉医生	湖南省	郴州市	永兴县	综合医院			二级以上（包含二级），三级以下（不包含三级）		湖南省永兴县人民医院	参加培训学习				在“无痛分娩中国行”来前就知道								会议			不会	不会	不确定	不会											3
99	171.112.134.2	微信				2015-10-12 22:01:52	2015-10-12 22:09:56	正常完成	产科医生	湖北省	黄冈市	黄梅县	妇产专科医院			二级以上（包含二级），三级以下（不包含三级）		黄梅妇幼保健院	参加培训学习				在“无痛分娩中国行”来前就知道							同事、朋友、同行				会	会	不确定	不会								4000左右	300多	1900左右	2017-02-03
[truncated: 48 more columns]
